# Supplementary material for: 2′-O-Methylation of the second transcribed nucleotide within the mRNA 5′ cap impacts the protein production level in a cell-specific manner and contributes to RNA immune evasion
Source: Nucleic Acids Res. 2022 Aug 26;50(16):9051–71. doi: 10.1093/nar/gkac722 (PMC9458431; doi:10.1093/nar/gkac722)
Supplement: gkac722_Supplemental_Files [file gkac722_supplemental_files.zip]

Archive with 2 entries (2 files):
- Datasets S1 and S2.xlsx
- SI_final.pdf
