# Supplementary material for: 2′-O-Methylation of the second transcribed nucleotide within the mRNA 5′ cap impacts the protein production level in a cell-specific manner and contributes to RNA immune evasion
Source: Nucleic Acids Res. 2022 Aug 26;50(16):9051–71. doi: 10.1093/nar/gkac722 (PMC9458431; doi:10.1093/nar/gkac722)
Supplement: gkac722_Supplemental_Files [file gkac722_supplemental_files.zip › Datasets S1 and S2.xlsx]

## Sheet: A549
Gene name	Description	Accession	Avg. Mass	cap0(A) ratio	cap1(A) ratio	cap2(A) ratio	cap2-1(A) ratio
SSB	Lupus La protein OS=Homo sapiens OX=9606 GN=SSB PE=1 SV=2	P05455|LA_HUMAN	46837	3.95047	4.28392	3.99639	2.65306
NCBP1	Nuclear cap-binding protein subunit 1 OS=Homo sapiens OX=9606 GN=NCBP1 PE=1 SV=1	Q09161|NCBP1_HUMAN	91839	4.44493	4.71699	3.22342	4.18903
HNRNPH1	Heterogeneous nuclear ribonucleoprotein H OS=Homo sapiens OX=9606 GN=HNRNPH1 PE=1 SV=1	tr|G8JLB6|G8JLB6_HUMAN	51230	2.65764	3.04963	3.11103	2.23573
NCL	Nucleolin OS=Homo sapiens OX=9606 GN=NCL PE=1 SV=1	tr|A0A7I2V428|A0A7I2V428_HUMAN	74741	1.7866	1.15056	2.56316	1.14405
HNRNPUL1	Heterogeneous nuclear ribonucleoprotein U-like protein 1 OS=Homo sapiens OX=9606 GN=HNRNPUL1 PE=1 SV=2	Q9BUJ2|HNRL1_HUMAN	95739	1.71809	3.24336	2.12102	3.33485
NCBP2	Nuclear cap-binding protein subunit 2 OS=Homo sapiens OX=9606 GN=NCBP2 PE=1 SV=1	P52298|NCBP2_HUMAN	18001	2.41414	1.89142	1.88753	1.80735
RALY	RNA-binding protein Raly OS=Homo sapiens OX=9606 GN=RALY PE=1 SV=1	Q9UKM9|RALY_HUMAN	32463	0.432959	-0.454032	1.83592	0.526069
HNRNPF	Heterogeneous nuclear ribonucleoprotein F OS=Homo sapiens OX=9606 GN=HNRNPF PE=1 SV=3	P52597|HNRPF_HUMAN	45672	1.69599	0.443607	1.7137	0.189034
ADD1	Alpha-adducin OS=Homo sapiens OX=9606 GN=ADD1 PE=1 SV=2	P35611|ADDA_HUMAN	80955	2.22651	0.0426443	1.70487	0.83996
TJP1	Tight junction protein 1 (Zona occludens 1) isoform CRA_a OS=Homo sapiens OX=9606 GN=TJP1 PE=1 SV=2	tr|A0A087X0K9|A0A087X0K9_HUMAN	197458	1.45943	1.69599	1.5656	1.48543
TMPO	Lamina-associated polypeptide 2 isoform alpha OS=Homo sapiens OX=9606 GN=TMPO PE=1 SV=2	P42166|LAP2A_HUMAN	75492	0.695994	1.54597	1.52607	2.40871
SIN3A	Paired amphipathic helix protein Sin3a OS=Homo sapiens OX=9606 GN=SIN3A PE=1 SV=2	Q96ST3|SIN3A_HUMAN	145175	1.73118	1.22033	1.52607	1.21412
RBM14	RNA-binding protein 14 OS=Homo sapiens OX=9606 GN=RBM14 PE=1 SV=2	Q96PK6|RBM14_HUMAN	69492	1.38957	1.926	1.51602	1.34483
SRSF2	Serine/arginine-rich splicing factor 2 (Fragment) OS=Homo sapiens OX=9606 GN=SRSF2 PE=1 SV=8	tr|J3KP15|J3KP15_HUMAN	15371	0.903038	1.61353	1.46467	0.970854
RAB11FIP2	Rab11 family-interacting protein 2 OS=Homo sapiens OX=9606 GN=RAB11FIP2 PE=1 SV=1	Q7L804|RFIP2_HUMAN	58279	0.925999	1.32769	1.42761	0.356144
HSD17B11	Estradiol 17-beta-dehydrogenase 11 OS=Homo sapiens OX=9606 GN=HSD17B11 PE=1 SV=3	Q8NBQ5|DHB11_HUMAN	32936	1.07039	1.28096	1.36177	1.30451
ZNF217	Zinc finger protein 217 OS=Homo sapiens OX=9606 GN=ZNF217 PE=1 SV=1	O75362|ZN217_HUMAN	115272	0.400538	0.933573	1.33914	0.111031
MMTAG2	Multiple myeloma tumor-associated protein 2 OS=Homo sapiens OX=9606 GN=MMTAG2 PE=1 SV=1	Q9BU76|MMTA2_HUMAN	29412	1.12433	1.21412	1.27501	0.454176
PHLDB2	Pleckstrin homology-like domain family B member 2 (Fragment) OS=Homo sapiens OX=9606 GN=PHLDB2 PE=1 SV=1	tr|E9PFQ4|E9PFQ4_HUMAN	125476	1.5008	1.61353	1.25701	0.367371
AP3B1	AP-3 complex subunit beta-1 OS=Homo sapiens OX=9606 GN=AP3B1 PE=1 SV=3	O00203|AP3B1_HUMAN	121320	-0.168123	-0.915936	1.25096	0.0426443
SPRYD3	SPRY domain-containing protein 3 OS=Homo sapiens OX=9606 GN=SPRYD3 PE=1 SV=1	tr|F8VWW7|F8VWW7_HUMAN	53790	0.495695	0.831877	1.21412	-0.184425
RPL9	60S ribosomal protein L9 OS=Homo sapiens OX=9606 GN=RPL9 PE=1 SV=1	P32969|RL9_HUMAN	21863	1.21412	1.02148	1.18903	0.263034
CCT6A	T-complex protein 1 subunit zeta OS=Homo sapiens OX=9606 GN=CCT6A PE=1 SV=3	P40227|TCPZ_HUMAN	58024	0.956057	1.1635	1.1635	0.176323
OSBPL3	Oxysterol-binding protein-related protein 3 OS=Homo sapiens OX=9606 GN=OSBPL3 PE=1 SV=1	Q9H4L5|OSBL3_HUMAN	101224	1.41684	1.09761	1.15056	1.82375
CDC73	Parafibromin OS=Homo sapiens OX=9606 GN=CDC73 PE=1 SV=1	Q6P1J9|CDC73_HUMAN	60577	0.739848	1.1635	1.12433	0.0565835
BLM	Bloom syndrome protein OS=Homo sapiens OX=9606 GN=BLM PE=1 SV=1	P54132|BLM_HUMAN	159000	-0.556393	-0.454032	1.12433	-0.836501
SLC25A11	Mitochondrial 2-oxoglutarate/malate carrier protein (Fragment) OS=Homo sapiens OX=9606 GN=SLC25A11 PE=1 SV=1	tr|I3L1P8|I3L1P8_HUMAN	32182	0.495695	0.722466	1.09761	1.29866
DCAF13	DDB1- and CUL4-associated factor 13 OS=Homo sapiens OX=9606 GN=DCAF13 PE=1 SV=1	tr|A0A087WT20|A0A087WT20_HUMAN	67551	-0.0588937	0.443607	1.09085	0.895303
EIF2B1	Translation initiation factor eIF-2B subunit alpha OS=Homo sapiens OX=9606 GN=EIF2B1 PE=1 SV=1	Q14232|EI2BA_HUMAN	33712	0	-0.68966	1.09085	1.27501
YBX1	Y-box-binding protein 1 OS=Homo sapiens OX=9606 GN=YBX1 PE=1 SV=3	P67809|YBOX1_HUMAN	35924	1.37851	1.46467	1.07039	0.918386
ZNF574	HCG1643764 isoform CRA_b OS=Homo sapiens OX=9606 GN=ZNF574 PE=1 SV=1	tr|A0A0C4DFM2|A0A0C4DFM2_HUMAN	108704	0.847997	-0.0439433	1.03562	1.28688
CACTIN	Cactin OS=Homo sapiens OX=9606 GN=CACTIN PE=1 SV=3	Q8WUQ7|CATIN_HUMAN	88702	0.9855	0.9855	1.02857	0.773996
IMP4	U3 small nucleolar ribonucleoprotein protein IMP4 OS=Homo sapiens OX=9606 GN=IMP4 PE=1 SV=1	Q96G21|IMP4_HUMAN	33757	0.495695	1.09761	1.02148	-0.473931
RPS21	40S ribosomal protein S21 OS=Homo sapiens OX=9606 GN=RPS21 PE=1 SV=1	tr|Q8WVC2|Q8WVC2_HUMAN	8850	1.34483	0.782409	1.0072	0.238787
DROSHA	Ribonuclease 3 OS=Homo sapiens OX=9606 GN=DROSHA PE=1 SV=2	Q9NRR4|RNC_HUMAN	159315	0.443607	0.992768	0.9855	1.23266
PCM1	Pericentriolar material 1 protein OS=Homo sapiens OX=9606 GN=PCM1 PE=4 SV=1	tr|A0A4W8VX11|A0A4W8VX11_HUMAN	210131	0.956057	1.41684	0.963474	1.27501
ILF2	Interleukin enhancer-binding factor 2 OS=Homo sapiens OX=9606 GN=ILF2 PE=1 SV=1	tr|B4DY09|B4DY09_HUMAN	38910	0.62293	1.11103	0.948601	0.111031
AP3M1	AP-3 complex subunit mu-1 OS=Homo sapiens OX=9606 GN=AP3M1 PE=1 SV=1	Q9Y2T2|AP3M1_HUMAN	46939	0.432959	2.18903	0.925999	-0.0439433
TCOF1	Treacle protein OS=Homo sapiens OX=9606 GN=TCOF1 PE=1 SV=1	tr|E7ETY2|E7ETY2_HUMAN	152303	1.38957	0.863938	0.925999	0.992768
SSR3	Signal sequence receptor subunit gamma OS=Homo sapiens OX=9606 GN=SSR3 PE=1 SV=1	tr|C9JA28|C9JA28_HUMAN	20161	0.807355	1.66448	0.910733	0.321928
EBNA1BP2	Probable rRNA-processing protein EBP2 OS=Homo sapiens OX=9606 GN=EBNA1BP2 PE=1 SV=2	Q99848|EBP2_HUMAN	34852	0.748461	1.07039	0.903038	0.545968
NDUFA6	Complex I-B14 OS=Homo sapiens OX=9606 GN=NDUFA6 PE=1 SV=1	tr|A0A2Y9D025|A0A2Y9D025_HUMAN	17871	1.55582	1.46989	0.871844	0.505891
DLG5	Disks large homolog 5 OS=Homo sapiens OX=9606 GN=DLG5 PE=1 SV=4	Q8TDM6|DLG5_HUMAN	213866	-0.358454	-0.915936	0.871844	-1.2863
MFAP1	Microfibrillar-associated protein 1 OS=Homo sapiens OX=9606 GN=MFAP1 PE=1 SV=2	P55081|MFAP1_HUMAN	51958	1.23266	1.41143	0.863938	0.31034
RPS27A	Ubiquitin-40S ribosomal protein S27a OS=Homo sapiens OX=9606 GN=RPS27A PE=1 SV=2	P62979|RS27A_HUMAN	17965	1.81967	1.09085	0.83996	1.14405
RPL11	60S ribosomal protein L11 OS=Homo sapiens OX=9606 GN=RPL11 PE=1 SV=2	tr|Q5VVC8|Q5VVC8_HUMAN	19024	1.11103	1.02148	0.83996	0.545968
MED31	Mediator of RNA polymerase II transcription subunit 31 OS=Homo sapiens OX=9606 GN=MED31 PE=1 SV=1	Q9Y3C7|MED31_HUMAN	15805	0.963474	1.66448	0.823749	-0.120294
PTPN3	Tyrosine-protein phosphatase non-receptor type 3 OS=Homo sapiens OX=9606 GN=PTPN3 PE=1 SV=2	P26045|PTN3_HUMAN	103990	1.38405	1.83188	0.815575	0.163499
POLDIP3	Polymerase delta-interacting protein 3 OS=Homo sapiens OX=9606 GN=POLDIP3 PE=1 SV=1	tr|F6VRR5|F6VRR5_HUMAN	48104	1.07039	1.08406	0.815575	0.15056
ZNF706	Zinc finger protein 706 OS=Homo sapiens OX=9606 GN=ZNF706 PE=1 SV=1	Q9Y5V0|ZN706_HUMAN	8498	0.815575	1.23879	0.799087	0.0426443
POLR3E	DNA-directed RNA polymerase III subunit RPC5 OS=Homo sapiens OX=9606 GN=POLR3E PE=1 SV=1	Q9NVU0|RPC5_HUMAN	79898	0.378512	1.15704	0.765535	0.238787
PDIA5	Protein disulfide-isomerase A5 OS=Homo sapiens OX=9606 GN=PDIA5 PE=1 SV=1	Q14554|PDIA5_HUMAN	59594	0.765535	1.02148	0.765535	0.0976108
SART1	U4/U6.U5 tri-snRNP-associated protein 1 OS=Homo sapiens OX=9606 GN=SART1 PE=1 SV=1	O43290|SNUT1_HUMAN	90255	0.669027	1.29866	0.757023	0.238787
SRRT	Serrate RNA effector molecule homolog OS=Homo sapiens OX=9606 GN=SRRT PE=1 SV=1	Q9BXP5|SRRT_HUMAN	100667	1.22651	0.831877	0.722466	0.0703893
SF3A3	Splicing factor 3A subunit 3 OS=Homo sapiens OX=9606 GN=SF3A3 PE=1 SV=1	Q12874|SF3A3_HUMAN	58849	0.807355	1.52105	0.713696	0.443607
RPGRIP1L	Protein fantom OS=Homo sapiens OX=9606 GN=RPGRIP1L PE=1 SV=1	tr|A0A087WX34|A0A087WX34_HUMAN	146662	0.163499	1.08406	0.713696	-0.286304
SPATS2	Spermatogenesis-associated serine-rich protein 2 OS=Homo sapiens OX=9606 GN=SPATS2 PE=1 SV=1	Q86XZ4|SPAS2_HUMAN	59545	0.765535	1.0635	0.687061	-0.152003
SMNDC1	Survival of motor neuron-related-splicing factor 30 OS=Homo sapiens OX=9606 GN=SMNDC1 PE=1 SV=1	O75940|SPF30_HUMAN	26711	1.15056	1.58976	0.669027	0.495695
CAV1	Caveolin-1 OS=Homo sapiens OX=9606 GN=CAV1 PE=1 SV=4	Q03135|CAV1_HUMAN	20472	1.10434	1.49057	0.650765	0.765535
EDF1	Endothelial differentiation-related factor 1 OS=Homo sapiens OX=9606 GN=EDF1 PE=1 SV=1	O60869|EDF1_HUMAN	16369	1.20163	1.3505	0.650765	0.298658
B4GALT7	Beta-1 4-galactosyltransferase 7 OS=Homo sapiens OX=9606 GN=B4GALT7 PE=1 SV=1	Q9UBV7|B4GT7_HUMAN	37406	0.454176	1.18269	0.650765	0.356144
REEP4	Receptor expression-enhancing protein 4 OS=Homo sapiens OX=9606 GN=REEP4 PE=1 SV=1	Q9H6H4|REEP4_HUMAN	29395	0.887525	1.36737	0.62293	0.400538
HMGA1	High mobility group protein HMG-I/HMG-Y OS=Homo sapiens OX=9606 GN=HMGA1 PE=1 SV=3	P17096|HMGA1_HUMAN	11676	1.17632	0.422233	0.62293	1.26303
TMCC1	Transmembrane and coiled-coil domains protein 1 OS=Homo sapiens OX=9606 GN=TMCC1 PE=1 SV=3	O94876|TMCC1_HUMAN	72083	0.807355	1.33342	0.613532	0.201634
CLP1	Polyribonucleotide 5'-hydroxyl-kinase Clp1 OS=Homo sapiens OX=9606 GN=CLP1 PE=1 SV=1	Q92989|CLP1_HUMAN	47646	0.389567	1.22651	0.604071	-1.78588
SPICE1	Spindle and centriole-associated protein 1 OS=Homo sapiens OX=9606 GN=SPICE1 PE=1 SV=1	Q8N0Z3|SPICE_HUMAN	96264	0.704872	1.15056	0.604071	0.432959
VAPA	Vesicle-associated membrane protein-associated protein A OS=Homo sapiens OX=9606 GN=VAPA PE=1 SV=3	Q9P0L0|VAPA_HUMAN	27893	0.124328	-2	0.584963	-2.39593
BAZ1A	Bromodomain adjacent to zinc finger domain protein 1A OS=Homo sapiens OX=9606 GN=BAZ1A PE=1 SV=2	Q9NRL2|BAZ1A_HUMAN	178702	-1.39593	-1.152	0.575312	-0.120294
GEMIN5	Gem-associated protein 5 OS=Homo sapiens OX=9606 GN=GEMIN5 PE=1 SV=3	Q8TEQ6|GEMI5_HUMAN	168589	0.250962	0.0703893	0.565597	-1.152
ARL4C	ADP-ribosylation factor-like protein 4C OS=Homo sapiens OX=9606 GN=ARL4C PE=1 SV=1	P56559|ARL4C_HUMAN	21487	0.545968	1.38957	0.555816	-0.136062
PTPN14	Tyrosine-protein phosphatase non-receptor type 14 OS=Homo sapiens OX=9606 GN=PTPN14 PE=1 SV=2	Q15678|PTN14_HUMAN	135261	0.978196	1.02857	0.555816	0.378512
RPS12	40S ribosomal protein S12 OS=Homo sapiens OX=9606 GN=RPS12 PE=1 SV=3	P25398|RS12_HUMAN	14515	0.941106	1.03562	0.516015	0.62293
DEK	Protein DEK OS=Homo sapiens OX=9606 GN=DEK PE=1 SV=1	tr|A0A494C028|A0A494C028_HUMAN	43257	0.978196	1.02148	0.516015	0.367371
CCNT1	Cyclin-T1 OS=Homo sapiens OX=9606 GN=CCNT1 PE=1 SV=1	O60563|CCNT1_HUMAN	80685	0.565597	1.02857	0.485427	-0.514573
RPL35A	60S ribosomal protein L35a OS=Homo sapiens OX=9606 GN=RPL35A PE=1 SV=2	P18077|RL35A_HUMAN	12538	1.36737	1.15704	0.475085	-0.136062
CAPNS1	Calcium-activated neutral proteinase small subunit (Fragment) OS=Homo sapiens OX=9606 GN=CAPNS1 PE=1 SV=1	tr|A0A075B7C0|A0A075B7C0_HUMAN	21912	1.02857	2.0036	0.454176	0.948601
RAVER1	Ribonucleoprotein PTB-binding 1 OS=Homo sapiens OX=9606 GN=RAVER1 PE=1 SV=1	tr|A0A087WZ13|A0A087WZ13_HUMAN	77844	0.443607	-0.358454	0.432959	-1.59946
CBX3	Chromobox protein homolog 3 OS=Homo sapiens OX=9606 GN=CBX3 PE=1 SV=4	Q13185|CBX3_HUMAN	20811	0.464668	1.17632	0.422233	0.536053
MRPS34	28S ribosomal protein S34 mitochondrial OS=Homo sapiens OX=9606 GN=MRPS34 PE=1 SV=2	tr|C9JJ19|C9JJ19_HUMAN	26332	-0.251539	0.333424	0.422233	-1.68966
LARP7	La-related protein 7 OS=Homo sapiens OX=9606 GN=LARP7 PE=1 SV=1	Q4G0J3|LARP7_HUMAN	66899	0.475085	0.765535	0.400538	-1.08927
SEMA3C	Semaphorin-3C OS=Homo sapiens OX=9606 GN=SEMA3C PE=2 SV=2	Q99985|SEM3C_HUMAN	85207	0.604071	1.28096	0.389567	0.226509
NPM1	Nucleophosmin OS=Homo sapiens OX=9606 GN=NPM1 PE=1 SV=1	tr|A0A7I2YQC0|A0A7I2YQC0_HUMAN	35714	-0.643856	-1.51457	0.378512	0.226509
EXOSC4	Exosome complex component RRP41 OS=Homo sapiens OX=9606 GN=EXOSC4 PE=1 SV=3	Q9NPD3|EXOS4_HUMAN	26383	-0.268817	-0.0892673	0.367371	-1.39593
AGAP3	Arf-GAP with GTPase ANK repeat and PH domain-containing protein 3 OS=Homo sapiens OX=9606 GN=AGAP3 PE=1 SV=2	Q96P47|AGAP3_HUMAN	95044	1.02148	1.03562	0.356144	1.0635
RPUSD3	Mitochondrial mRNA pseudouridine synthase RPUSD3 OS=Homo sapiens OX=9606 GN=RPUSD3 PE=1 SV=3	Q6P087|RUSD3_HUMAN	38461	-0.104697	0.411426	0.356144	-2.12029
RALGAPB	Ral GTPase-activating protein subunit beta OS=Homo sapiens OX=9606 GN=RALGAPB PE=1 SV=1	Q86X10|RLGPB_HUMAN	166798	-0.358454	0.0426443	0.344828	-1.4344
MED6	Mediator of RNA polymerase II transcription subunit 6 OS=Homo sapiens OX=9606 GN=MED6 PE=1 SV=1	tr|A0A087WYL7|A0A087WYL7_HUMAN	29682	-0.454032	-1.4344	0.344828	-0.358454
RPS7	40S ribosomal protein S7 OS=Homo sapiens OX=9606 GN=RPS7 PE=1 SV=1	P62081|RS7_HUMAN	22127	-0.184425	-1.47393	0.344828	-0.494109
LUZP1	Leucine zipper protein 1 OS=Homo sapiens OX=9606 GN=LUZP1 PE=1 SV=2	Q86V48|LUZP1_HUMAN	120275	1.01436	1.46989	0.333424	1.47508
HNRNPH3	Heterogeneous nuclear ribonucleoprotein H3 OS=Homo sapiens OX=9606 GN=HNRNPH3 PE=1 SV=2	P31942|HNRH3_HUMAN	36926	1.09761	1.31615	0.333424	1.20163
THOC5	THO complex subunit 5 homolog OS=Homo sapiens OX=9606 GN=THOC5 PE=1 SV=2	Q13769|THOC5_HUMAN	78508	0.443607	1.22033	0.333424	-0.37707
SNRPA1	U2 small nuclear ribonucleoprotein A' OS=Homo sapiens OX=9606 GN=SNRPA1 PE=1 SV=2	P09661|RU2A_HUMAN	28416	-0.251539	-1.8365	0.321928	-2.64386
EXOC3	Exocyst complex component 3 OS=Homo sapiens OX=9606 GN=EXOC3 PE=1 SV=1	tr|D6RB59|D6RB59_HUMAN	53241	0.739848	-1.32193	0.31034	1.21412
TOP2A	DNA topoisomerase 2-alpha OS=Homo sapiens OX=9606 GN=TOP2A PE=1 SV=3	P11388|TOP2A_HUMAN	174384	0.565597	1.17632	0.298658	0.163499
PPIL1	Peptidyl-prolyl cis-trans isomerase-like 1 OS=Homo sapiens OX=9606 GN=PPIL1 PE=1 SV=1	Q9Y3C6|PPIL1_HUMAN	18237	1.04264	1.38405	0.275007	0.344828
RIOX1	Ribosomal oxygenase 1 OS=Homo sapiens OX=9606 GN=RIOX1 PE=1 SV=2	Q9H6W3|RIOX1_HUMAN	71086	0.495695	1.1635	0.275007	-0.0740006
NRDE2	Nuclear exosome regulator NRDE2 OS=Homo sapiens OX=9606 GN=NRDE2 PE=1 SV=3	Q9H7Z3|NRDE2_HUMAN	132673	-0.152003	-1.68966	0.275007	-1.2863
NOC4L	Nucleolar complex protein 4 homolog OS=Homo sapiens OX=9606 GN=NOC4L PE=1 SV=1	Q9BVI4|NOC4L_HUMAN	58468	1.54597	1.38957	0.263034	0.485427
RPL18	60S ribosomal protein L18 (Fragment) OS=Homo sapiens OX=9606 GN=RPL18 PE=1 SV=1	tr|F8VUA6|F8VUA6_HUMAN	14529	0.378512	0.0565835	0.263034	-1.08927
RBM27	RNA-binding protein 27 OS=Homo sapiens OX=9606 GN=RBM27 PE=1 SV=2	Q9P2N5|RBM27_HUMAN	118718	-0.358454	-1.25154	0.263034	-1.152
RPLP0	60S acidic ribosomal protein P0 OS=Homo sapiens OX=9606 GN=RPLP0 PE=1 SV=1	P05388|RLA0_HUMAN	34274	-0.268817	-1.78588	0.263034	-0.643856
RPL38	60S ribosomal protein L38 OS=Homo sapiens OX=9606 GN=RPL38 PE=1 SV=2	P63173|RL38_HUMAN	8218	-0.0291463	-0.0144996	0.250962	-1.35845
TPX2	Targeting protein for Xklp2 OS=Homo sapiens OX=9606 GN=TPX2 PE=1 SV=2	Q9ULW0|TPX2_HUMAN	85653	0.505891	1.0072	0.238787	-0.200913
MED24	Mediator complex subunit 24 OS=Homo sapiens OX=9606 GN=MED24 PE=1 SV=1	tr|A0A0B4J1W0|A0A0B4J1W0_HUMAN	113012	-0.535332	-1.59946	0.238787	-1.152
MORF4L2	Mortality factor 4-like protein 2 OS=Homo sapiens OX=9606 GN=MORF4L2 PE=1 SV=1	Q15014|MO4L2_HUMAN	32308	-0.37707	-1.64386	0.238787	-0.454032
BUD23	Probable 18S rRNA (guanine-N(7))-methyltransferase OS=Homo sapiens OX=9606 GN=BUD23 PE=1 SV=2	O43709|BUD23_HUMAN	31880	0	1.09761	0.226509	0.62293
GTF3C5	General transcription factor 3C polypeptide 5 OS=Homo sapiens OX=9606 GN=GTF3C5 PE=1 SV=2	Q9Y5Q8|TF3C5_HUMAN	59571	0.604071	1.08406	0.226509	-0.514573
RPL19	Ribosomal protein L19 OS=Homo sapiens OX=9606 GN=RPL19 PE=1 SV=1	tr|A0A7I2V2L0|A0A7I2V2L0_HUMAN	12422	1.18269	1.69153	0.214125	-0.0439433
MNAT1	CDK-activating kinase assembly factor MAT1 OS=Homo sapiens OX=9606 GN=MNAT1 PE=1 SV=1	P51948|MAT1_HUMAN	35823	0.807355	1.38957	0.214125	-0.577767
IQSEC2	IQ motif and SEC7 domain-containing protein 2 OS=Homo sapiens OX=9606 GN=IQSEC2 PE=1 SV=1	tr|A0A1W2PR28|A0A1W2PR28_HUMAN	127983	-0.915936	-2.47393	0.163499	-0.785875
MAGT1	Dolichyl-diphosphooligosaccharide--protein glycosyltransferase subunit MAGT1 OS=Homo sapiens OX=9606 GN=MAGT1 PE=1 SV=1	tr|A0A087WU53|A0A087WU53_HUMAN	41532	0.443607	1.17632	0.15056	0.0426443
SOWAHC	Ankyrin repeat domain-containing protein SOWAHC OS=Homo sapiens OX=9606 GN=SOWAHC PE=1 SV=1	Q53LP3|SWAHC_HUMAN	55672	0.731183	1.0635	0.15056	-0.37707
MTUS1	Microtubule-associated tumor suppressor 1 OS=Homo sapiens OX=9606 GN=MTUS1 PE=1 SV=2	Q9ULD2|MTUS1_HUMAN	141396	-0.454032	-1.73697	0.15056	0.389567
KSR1	Kinase suppressor of Ras 1 OS=Homo sapiens OX=9606 GN=KSR1 PE=1 SV=1	tr|A0A2R8Y5H9|A0A2R8Y5H9_HUMAN	103096	0.0285692	0.773996	0.137504	-1.02915
CDKN2AIP	CDKN2A-interacting protein OS=Homo sapiens OX=9606 GN=CDKN2AIP PE=1 SV=3	Q9NXV6|CARF_HUMAN	61125	-0.0439433	0.333424	0.137504	-1.2863
SMG6	Telomerase-binding protein EST1A OS=Homo sapiens OX=9606 GN=SMG6 PE=1 SV=2	Q86US8|EST1A_HUMAN	160461	0.201634	0.124328	0.137504	-1.05889
TFAM	Transcription factor A mitochondrial OS=Homo sapiens OX=9606 GN=TFAM PE=1 SV=1	Q00059|TFAM_HUMAN	29097	-0.358454	0.263034	0.124328	-1.47393
SND1	Staphylococcal nuclease domain-containing protein 1 OS=Homo sapiens OX=9606 GN=SND1 PE=1 SV=1	Q7KZF4|SND1_HUMAN	101997	-0.0588937	-0.0439433	0.124328	-1
ZNF460	Zinc finger protein 460 OS=Homo sapiens OX=9606 GN=ZNF460 PE=1 SV=2	Q14592|ZN460_HUMAN	63665	-0.0144996	1.80735	0.0976108	1.01436
TRMT112	Multifunctional methyltransferase subunit TRM112-like protein OS=Homo sapiens OX=9606 GN=TRMT112 PE=1 SV=1	Q9UI30|TR112_HUMAN	14199	0.0703893	-0.621488	0.0976108	-1.94342
SAP30BP	SAP30-binding protein (Fragment) OS=Homo sapiens OX=9606 GN=SAP30BP PE=1 SV=1	tr|J3QQJ0|J3QQJ0_HUMAN	35891	0.432959	1.28096	0.0840643	0.124328
DIAPH1	Protein diaphanous homolog 1 OS=Homo sapiens OX=9606 GN=DIAPH1 PE=1 SV=1	tr|A0A0G2JH68|A0A0G2JH68_HUMAN	141358	-0.200913	-2.47393	0.0840643	-0.494109
DDOST	Dolichyl-diphosphooligosaccharide--protein glycosyltransferase 48 kDa subunit OS=Homo sapiens OX=9606 GN=DDOST PE=1 SV=1	tr|A0A0C4DGS1|A0A0C4DGS1_HUMAN	48799	0.85599	-0.395929	0.0703893	-2.12029
MED23	Mediator of RNA polymerase II transcription subunit 23 OS=Homo sapiens OX=9606 GN=MED23 PE=1 SV=2	Q9ULK4|MED23_HUMAN	156473	0.15056	1.1375	0.0565835	-0.736966
SPECC1L	Cytospin-A OS=Homo sapiens OX=9606 GN=SPECC1L PE=1 SV=1	tr|A0A494C1J1|A0A494C1J1_HUMAN	126316	0.0565835	0.321928	0.0565835	-1.21759
SEPTIN10	Septin 10 isoform CRA_c OS=Homo sapiens OX=9606 GN=SEPTIN10 PE=1 SV=2	tr|B5ME97|B5ME97_HUMAN	62945	0.163499	0.0976108	0.0565835	-1.05889
GNL3L	Guanine nucleotide-binding protein-like 3-like protein OS=Homo sapiens OX=9606 GN=GNL3L PE=1 SV=1	Q9NVN8|GNL3L_HUMAN	65573	-0.200913	-0.473931	0.0565835	-1.25154
EIF3F	Eukaryotic translation initiation factor 3 subunit F OS=Homo sapiens OX=9606 GN=EIF3F PE=1 SV=1	O00303|EIF3F_HUMAN	37564	-0.184425	-0.556393	0.0565835	-1.08927
PPIL3	Peptidyl-prolyl cis-trans isomerase OS=Homo sapiens OX=9606 GN=PPIL3 PE=1 SV=1	tr|B8ZZ77|B8ZZ77_HUMAN	17696	-0.0144996	0.748461	0.0426443	-1.02915
POLD1	DNA polymerase delta catalytic subunit OS=Homo sapiens OX=9606 GN=POLD1 PE=1 SV=2	P28340|DPOD1_HUMAN	123631	0.0426443	-0.286304	0.0426443	-1.12029
FOXK1	Forkhead box protein K1 OS=Homo sapiens OX=9606 GN=FOXK1 PE=1 SV=1	P85037|FOXK1_HUMAN	75457	-0.0740006	-0.621488	0.0426443	-1.88897
PCED1B	PC-esterase domain-containing protein 1B OS=Homo sapiens OX=9606 GN=PCED1B PE=1 SV=1	Q96HM7|PED1B_HUMAN	49727	0.464668	-0.736966	0.0426443	-1.21759
KPNA2	Importin subunit alpha OS=Homo sapiens OX=9606 GN=KPNA2 PE=1 SV=1	tr|A0A7I2V351|A0A7I2V351_HUMAN	55087	-0.184425	-1	0.0426443	-1.02915
EIF2B2	Translation initiation factor eIF-2B subunit beta OS=Homo sapiens OX=9606 GN=EIF2B2 PE=1 SV=3	P49770|EI2BB_HUMAN	38990	-0.168123	-1.02915	0.0426443	-1.32193
PPP1R10	Serine/threonine-protein phosphatase 1 regulatory subunit 10 OS=Homo sapiens OX=9606 GN=PPP1R10 PE=1 SV=1	Q96QC0|PP1RA_HUMAN	99058	0.613532	1.59932	0.0285692	0.0565835
NUMB	Protein numb homolog OS=Homo sapiens OX=9606 GN=NUMB PE=1 SV=2	P49757|NUMB_HUMAN	70804	0.799087	1.1635	0.0285692	-0.251539
G3BP2	Ras GTPase-activating protein-binding protein 2 OS=Homo sapiens OX=9606 GN=G3BP2 PE=1 SV=2	Q9UN86|G3BP2_HUMAN	54121	0.214125	-0.104697	0.0143553	-1.39593
RUVBL1	RuvB-like 1 OS=Homo sapiens OX=9606 GN=RUVBL1 PE=1 SV=1	Q9Y265|RUVB1_HUMAN	50228	-0.104697	-1.73697	0.0143553	-0.268817
BAG2	BAG family molecular chaperone regulator 2 OS=Homo sapiens OX=9606 GN=BAG2 PE=1 SV=1	O95816|BAG2_HUMAN	23772	-0.785875	-2.64386	0.0143553	-1.32193
ALDH3A2	Aldehyde dehydrogenase OS=Homo sapiens OX=9606 GN=ALDH3A2 PE=1 SV=1	tr|A0A5F9ZHN9|A0A5F9ZHN9_HUMAN	58681	0.565597	1.22033	0	0.124328
IGF2BP1	Insulin-like growth factor 2 mRNA-binding protein 1 OS=Homo sapiens OX=9606 GN=IGF2BP1 PE=1 SV=2	Q9NZI8|IF2B1_HUMAN	63481	0.0565835	-0.0439433	-0.0144996	-1.35845
RPL10A	60S ribosomal protein L10a OS=Homo sapiens OX=9606 GN=RPL10A PE=1 SV=2	P62906|RL10A_HUMAN	24831	0.214125	-0.234465	-0.0144996	-1.152
RPL17	60S ribosomal protein L17 (Fragment) OS=Homo sapiens OX=9606 GN=RPL17 PE=1 SV=1	tr|A0A087WXM6|A0A087WXM6_HUMAN	19586	0.137504	-0.234465	-0.0144996	-1.39593
RPL17-C18orf32	60S ribosomal protein L17 OS=Homo sapiens OX=9606 GN=RPL17-C18orf32 PE=3 SV=1	tr|A0A0A6YYL6|A0A0A6YYL6_HUMAN	26373	0.137504	-0.234465	-0.0144996	-1.39593
MACF1	Microtubule-actin cross-linking factor 1 isoforms 1/2/3/5 OS=Homo sapiens OX=9606 GN=MACF1 PE=1 SV=1	tr|H3BPE1|H3BPE1_HUMAN	856894	0.526069	-0.434403	-0.0144996	-1.18442
TIMM50	Mitochondrial import inner membrane translocase subunit TIM50 OS=Homo sapiens OX=9606 GN=TIMM50 PE=1 SV=2	Q3ZCQ8|TIM50_HUMAN	39646	1.07724	1.18903	-0.0439433	0.367371
CEP131	Centrosomal protein of 131 kDa OS=Homo sapiens OX=9606 GN=CEP131 PE=1 SV=3	Q9UPN4|CP131_HUMAN	122149	0.879706	1.7866	-0.0588937	1.07039
MAP7	Ensconsin OS=Homo sapiens OX=9606 GN=MAP7 PE=1 SV=1	Q14244|MAP7_HUMAN	84052	0.485427	1.21412	-0.0588937	-0.340075
TFB2M	Dimethyladenosine transferase 2 mitochondrial OS=Homo sapiens OX=9606 GN=TFB2M PE=1 SV=1	Q9H5Q4|TFB2M_HUMAN	45349	0	0.201634	-0.0588937	-1.21759
CALM1	Calmodulin-1 OS=Homo sapiens OX=9606 GN=CALM1 PE=1 SV=1	P0DP23|CALM1_HUMAN	16838	0.687061	1.41143	-0.0740006	0.536053
CALM2	Calmodulin-2 OS=Homo sapiens OX=9606 GN=CALM2 PE=1 SV=1	P0DP24|CALM2_HUMAN	16838	0.687061	1.41143	-0.0740006	0.536053
CALM3	Calmodulin-3 OS=Homo sapiens OX=9606 GN=CALM3 PE=1 SV=1	P0DP25|CALM3_HUMAN	16838	0.687061	1.41143	-0.0740006	0.536053
AP3D1	AP-3 complex subunit delta-1 OS=Homo sapiens OX=9606 GN=AP3D1 PE=1 SV=1	O14617|AP3D1_HUMAN	130158	0.0840643	-0.321928	-0.0740006	-1
RPS11	40S ribosomal protein S11 OS=Homo sapiens OX=9606 GN=RPS11 PE=1 SV=3	P62280|RS11_HUMAN	18431	-0.0291463	1.20163	-0.0892673	-0.713119
SHB	SH2 domain-containing adapter protein B OS=Homo sapiens OX=9606 GN=SHB PE=1 SV=2	Q15464|SHB_HUMAN	55042	-0.0439433	0.344828	-0.0892673	-1.02915
PBDC1	Protein PBDC1 OS=Homo sapiens OX=9606 GN=PBDC1 PE=1 SV=1	Q9BVG4|PBDC1_HUMAN	26057	-0.68966	0.201634	-0.0892673	-1.51457
RPS8	40S ribosomal protein S8 OS=Homo sapiens OX=9606 GN=RPS8 PE=1 SV=2	P62241|RS8_HUMAN	24205	0.15056	-0.0740006	-0.0892673	-1.21759
RPS13	40S ribosomal protein S13 OS=Homo sapiens OX=9606 GN=RPS13 PE=1 SV=1	tr|J3KMX5|J3KMX5_HUMAN	16733	0.411426	1.17632	-0.104697	0.526069
POLR3A	DNA-directed RNA polymerase III subunit RPC1 OS=Homo sapiens OX=9606 GN=POLR3A PE=1 SV=2	O14802|RPC1_HUMAN	155641	-0.0144996	0.0143553	-0.104697	-1.05889
SCAF1	Splicing factor arginine/serine-rich 19 OS=Homo sapiens OX=9606 GN=SCAF1 PE=1 SV=3	Q9H7N4|SFR19_HUMAN	139269	0.956057	1.4957	-0.120294	0.137504
CBX8	Chromobox protein homolog 8 OS=Homo sapiens OX=9606 GN=CBX8 PE=1 SV=3	Q9HC52|CBX8_HUMAN	43396	-0.473931	0.495695	-0.120294	-1.35845
SFPQ	Splicing factor proline- and glutamine-rich OS=Homo sapiens OX=9606 GN=SFPQ PE=1 SV=2	P23246|SFPQ_HUMAN	76150	-0.168123	0.0976108	-0.120294	-1.08927
TUT7	Terminal uridylyltransferase 7 OS=Homo sapiens OX=9606 GN=TUT7 PE=1 SV=1	Q5VYS8|TUT7_HUMAN	171228	0.137504	-0.494109	-0.120294	-1.78588
KARS1	Lysine--tRNA ligase OS=Homo sapiens OX=9606 GN=KARS1 PE=1 SV=3	Q15046|SYK_HUMAN	68048	0.321928	0.238787	-0.136062	-1.05889
CLASP2	CLIP-associating protein 2 OS=Homo sapiens OX=9606 GN=CLASP2 PE=4 SV=1	tr|A0A804HJG7|A0A804HJG7_HUMAN	164886	-0.168123	0.0426443	-0.136062	-1.05889
PLEKHA5	Pleckstrin homology domain-containing family A member 5 OS=Homo sapiens OX=9606 GN=PLEKHA5 PE=1 SV=1	Q9HAU0|PKHA5_HUMAN	127464	0.367371	1.03562	-0.152003	-0.304006
LUC7L	Putative RNA-binding protein Luc7-like 1 OS=Homo sapiens OX=9606 GN=LUC7L PE=1 SV=1	Q9NQ29|LUC7L_HUMAN	43728	-0.168123	0.124328	-0.168123	-1.08927
PES1	Pescadillo homolog OS=Homo sapiens OX=9606 GN=PES1 PE=1 SV=1	tr|B5MCF9|B5MCF9_HUMAN	66078	-0.168123	0.0565835	-0.168123	-1.12029
SEPTIN11	Septin OS=Homo sapiens OX=9606 GN=SEPTIN11 PE=1 SV=1	tr|D6RER5|D6RER5_HUMAN	49809	-0.217591	0.0565835	-0.168123	-1.4344
KRT78	Keratin type II cytoskeletal 78 OS=Homo sapiens OX=9606 GN=KRT78 PE=1 SV=2	Q8N1N4|K2C78_HUMAN	56866	-0.184425	0.321928	-0.184425	-1.55639
HSPB1	Heat shock protein beta-1 OS=Homo sapiens OX=9606 GN=HSPB1 PE=1 SV=2	P04792|HSPB1_HUMAN	22783	-0.0740006	0.15056	-0.184425	-1.08927
SMARCA5	SWI/SNF-related matrix-associated actin-dependent regulator of chromatin subfamily A member 5 OS=Homo sapiens OX=9606 GN=SMARCA5 PE=1 SV=1	O60264|SMCA5_HUMAN	121905	0.0976108	-0.761213	-0.184425	-1.51457
CFAP97	Cilia- and flagella-associated protein 97 OS=Homo sapiens OX=9606 GN=CFAP97 PE=1 SV=2	Q9P2B7|CFA97_HUMAN	59475	0.111031	1.38957	-0.200913	-0.251539
C2CD5	C2 domain-containing protein 5 OS=Homo sapiens OX=9606 GN=C2CD5 PE=1 SV=1	Q86YS7|C2CD5_HUMAN	110447	-0.0740006	0.464668	-0.200913	-1.05889
ATP5F1B	ATP synthase subunit beta mitochondrial OS=Homo sapiens OX=9606 GN=ATP5F1B PE=1 SV=3	P06576|ATPB_HUMAN	56560	0.0285692	-0.643856	-0.200913	-1.64386
LUC7L3	Cisplatin resistance-associated overexpressed protein isoform CRA_b OS=Homo sapiens OX=9606 GN=LUC7L3 PE=1 SV=1	tr|J3KPP4|J3KPP4_HUMAN	58220	-0.152003	0.333424	-0.217591	-1.02915
MAPKAP1	Target of rapamycin complex 2 subunit MAPKAP1 OS=Homo sapiens OX=9606 GN=MAPKAP1 PE=1 SV=2	Q9BPZ7|SIN1_HUMAN	59123	0.367371	-1.78588	-0.217591	-4.05889
CETN2	Centrin-2 OS=Homo sapiens OX=9606 GN=CETN2 PE=1 SV=1	P41208|CETN2_HUMAN	19738	1.02857	0.704872	-0.234465	-0.304006
CSNK2A2	Casein kinase II subunit alpha' OS=Homo sapiens OX=9606 GN=CSNK2A2 PE=1 SV=1	P19784|CSK22_HUMAN	41213	0.0426443	-0.0588937	-0.234465	-1.18442
ACIN1	Apoptotic chromatin condensation inducer in the nucleus OS=Homo sapiens OX=9606 GN=ACIN1 PE=1 SV=2	Q9UKV3|ACINU_HUMAN	151861	-0.37707	-2.18442	-0.234465	0.432959
DHX8	ATP-dependent RNA helicase DHX8 OS=Homo sapiens OX=9606 GN=DHX8 PE=1 SV=1	Q14562|DHX8_HUMAN	139314	-0.200913	0.286881	-0.251539	-1.18442
NOP9	Nucleolar protein 9 OS=Homo sapiens OX=9606 GN=NOP9 PE=1 SV=1	Q86U38|NOP9_HUMAN	69438	-0.358454	0.0976108	-0.251539	-1.152
ECT2	Protein ECT2 OS=Homo sapiens OX=9606 GN=ECT2 PE=1 SV=4	Q9H8V3|ECT2_HUMAN	103505	-0.321928	0.0143553	-0.251539	-2.12029
SF3B2	Splicing factor 3B subunit 2 OS=Homo sapiens OX=9606 GN=SF3B2 PE=1 SV=2	Q13435|SF3B2_HUMAN	100228	0.0426443	-0.268817	-0.251539	-1.25154
SNRNP70	U1 small nuclear ribonucleoprotein 70 kDa OS=Homo sapiens OX=9606 GN=SNRNP70 PE=1 SV=2	P08621|RU17_HUMAN	51557	0.739848	1.17632	-0.268817	-0.168123
DDX21	Nucleolar RNA helicase 2 OS=Homo sapiens OX=9606 GN=DDX21 PE=1 SV=5	Q9NR30|DDX21_HUMAN	87344	0.505891	1.53605	-0.286304	-0.0144996
SRSF1	Serine/arginine-rich splicing factor 1 OS=Homo sapiens OX=9606 GN=SRSF1 PE=1 SV=1	tr|J3KTL2|J3KTL2_HUMAN	28329	0.0285692	-1.02915	-0.286304	-1.35845
TRIOBP	TRIO and F-actin-binding protein OS=Homo sapiens OX=9606 GN=TRIOBP PE=1 SV=3	Q9H2D6|TARA_HUMAN	261373	0.757023	1.1177	-0.304006	0.443607
RPP30	Ribonuclease P protein subunit p30 OS=Homo sapiens OX=9606 GN=RPP30 PE=1 SV=1	P78346|RPP30_HUMAN	29321	0.15056	-2.05889	-0.304006	-0.713119
ELOB	Elongin-B OS=Homo sapiens OX=9606 GN=ELOB PE=1 SV=1	tr|B8ZZU8|B8ZZU8_HUMAN	12527	0.0840643	-0.494109	-0.321928	-1.21759
LARS1	Leucyl-tRNA synthetase OS=Homo sapiens OX=9606 GN=LARS1 PE=1 SV=1	tr|A0A6I8PIT3|A0A6I8PIT3_HUMAN	133081	-0.37707	-2.47393	-0.321928	0.411426
GTF2H1	General transcription factor IIH subunit 1 OS=Homo sapiens OX=9606 GN=GTF2H1 PE=1 SV=1	P32780|TF2H1_HUMAN	62032	0.411426	1.36177	-0.340075	-0.621488
NONO	Non-POU domain-containing octamer-binding protein OS=Homo sapiens OX=9606 GN=NONO PE=1 SV=1	tr|A0A7I2V535|A0A7I2V535_HUMAN	57686	0.0143553	-0.836501	-0.340075	-1.51457
CAVIN1	Caveolae-associated protein 1 OS=Homo sapiens OX=9606 GN=CAVIN1 PE=1 SV=1	Q6NZI2|CAVN1_HUMAN	43476	0.0976108	1.0072	-0.358454	0.111031
HNRNPCL1	Heterogeneous nuclear ribonucleoprotein C-like 1 OS=Homo sapiens OX=9606 GN=HNRNPCL1 PE=1 SV=1	O60812|HNRC1_HUMAN	32142	-0.0439433	0.367371	-0.37707	-1.32193
HNRNPCL2	Heterogeneous nuclear ribonucleoprotein C-like 2 OS=Homo sapiens OX=9606 GN=HNRNPCL2 PE=1 SV=1	tr|A0A0G2JNQ3|A0A0G2JNQ3_HUMAN	32053	-0.0439433	0.367371	-0.37707	-1.32193
MED12	Mediator of RNA polymerase II transcription subunit 12 OS=Homo sapiens OX=9606 GN=MED12 PE=1 SV=4	Q93074|MED12_HUMAN	243079	0.0976108	-0.0892673	-0.37707	-2
PCCA	Propionyl-CoA carboxylase alpha chain mitochondrial OS=Homo sapiens OX=9606 GN=PCCA PE=1 SV=4	P05165|PCCA_HUMAN	80059	-0.0144996	0.0143553	-0.395929	-1.4344
SRRM2	Serine/arginine repetitive matrix protein 2 OS=Homo sapiens OX=9606 GN=SRRM2 PE=1 SV=2	Q9UQ35|SRRM2_HUMAN	299616	0.0426443	-0.340075	-0.395929	-1.18442
ACTA1	Actin alpha skeletal muscle OS=Homo sapiens OX=9606 GN=ACTA1 PE=1 SV=4	tr|A6NL76|A6NL76_HUMAN	39207	-0.358454	-1	-0.395929	0.9855
ACTC1	Actin alpha cardiac muscle 1 OS=Homo sapiens OX=9606 GN=ACTC1 PE=1 SV=1	P68032|ACTC_HUMAN	42019	-0.358454	-1	-0.395929	0.9855
CCAR2	Cell cycle and apoptosis regulator protein 2 OS=Homo sapiens OX=9606 GN=CCAR2 PE=1 SV=2	Q8N163|CCAR2_HUMAN	102902	0.137504	-0.395929	-0.415037	-1.35845
IARS1	Isoleucine--tRNA ligase cytoplasmic OS=Homo sapiens OX=9606 GN=IARS1 PE=4 SV=1	tr|A0A804HL54|A0A804HL54_HUMAN	141635	0.0840643	-0.395929	-0.434403	-2.25154
LACTB	Serine beta-lactamase-like protein LACTB mitochondrial OS=Homo sapiens OX=9606 GN=LACTB PE=1 SV=2	P83111|LACTB_HUMAN	60694	0.189034	1.23879	-0.454032	-0.556393
FKBP3	Peptidyl-prolyl cis-trans isomerase FKBP3 OS=Homo sapiens OX=9606 GN=FKBP3 PE=1 SV=1	Q00688|FKBP3_HUMAN	25177	-0.535332	0.704872	-0.454032	-1.51457
EPRS1	Bifunctional glutamate/proline--tRNA ligase OS=Homo sapiens OX=9606 GN=EPRS1 PE=1 SV=5	P07814|SYEP_HUMAN	170590	-0.104697	0.111031	-0.454032	-1.32193
KTN1	Kinectin OS=Homo sapiens OX=9606 GN=KTN1 PE=1 SV=1	Q86UP2|KTN1_HUMAN	156275	0.0976108	-0.434403	-0.454032	-1.8365
DDX5	Probable ATP-dependent RNA helicase DDX5 OS=Homo sapiens OX=9606 GN=DDX5 PE=1 SV=1	P17844|DDX5_HUMAN	69148	-0.136062	-1.32193	-0.454032	0.275007
PHF3	PHD finger protein 3 OS=Homo sapiens OX=9606 GN=PHF3 PE=1 SV=3	Q92576|PHF3_HUMAN	229479	0.757023	1.59455	-0.473931	1.20789
DNAJC19	Mitochondrial import inner membrane translocase subunit TIM14 OS=Homo sapiens OX=9606 GN=DNAJC19 PE=1 SV=3	Q96DA6|TIM14_HUMAN	12499	0.214125	1.4489	-0.494109	-0.0892673
RPL27A	60S ribosomal protein L27a OS=Homo sapiens OX=9606 GN=RPL27A PE=1 SV=2	P46776|RL27A_HUMAN	16561	-0.304006	1.88362	-0.535332	-0.454032
TUBA4A	Tubulin alpha-4A chain OS=Homo sapiens OX=9606 GN=TUBA4A PE=1 SV=1	P68366|TBA4A_HUMAN	49924	0.378512	0.275007	-0.556393	-1.35845
ERCC2	General transcription and DNA repair factor IIH helicase subunit XPD OS=Homo sapiens OX=9606 GN=ERCC2 PE=4 SV=1	tr|A0A804HK53|A0A804HK53_HUMAN	82014	-0.168123	1.15704	-0.577767	0.250962
DRG1	Developmentally-regulated GTP-binding protein 1 OS=Homo sapiens OX=9606 GN=DRG1 PE=1 SV=1	Q9Y295|DRG1_HUMAN	40542	-0.395929	0.201634	-0.577767	-1.35845
RICTOR	Rapamycin-insensitive companion of mTOR OS=Homo sapiens OX=9606 GN=RICTOR PE=1 SV=1	Q6R327|RICTR_HUMAN	192216	-0.454032	0.124328	-0.577767	-1.4344
TRIM28	Transcription intermediary factor 1-beta OS=Homo sapiens OX=9606 GN=TRIM28 PE=1 SV=5	Q13263|TIF1B_HUMAN	88550	0.0426443	-0.434403	-0.599462	-1.08927
XRCC6	X-ray repair cross-complementing protein 6 OS=Homo sapiens OX=9606 GN=XRCC6 PE=1 SV=2	P12956|XRCC6_HUMAN	69843	0.0285692	-1.47393	-0.599462	-1.88897
SFSWAP	Splicing factor suppressor of white-apricot homolog OS=Homo sapiens OX=9606 GN=SFSWAP PE=1 SV=3	Q12872|SFSWA_HUMAN	104821	0.0143553	-0.666576	-0.621488	-1.35845
PTCD2	Pentatricopeptide repeat-containing protein 2 mitochondrial OS=Homo sapiens OX=9606 GN=PTCD2 PE=1 SV=3	Q8WV60|PTCD2_HUMAN	43968	0.0285692	-1.59946	-0.621488	1
ELOC	Elongin-C (Fragment) OS=Homo sapiens OX=9606 GN=ELOC PE=1 SV=1	tr|E5RHG8|E5RHG8_HUMAN	9960	-0.0144996	0.545968	-0.643856	-2.32193
GTSE1	G2 and S phase-expressed protein 1 OS=Homo sapiens OX=9606 GN=GTSE1 PE=1 SV=3	Q9NYZ3|GTSE1_HUMAN	76645	0.443607	-0.217591	-0.643856	-1.2863
PIN4	Peptidyl-prolyl cis-trans isomerase NIMA-interacting 4 OS=Homo sapiens OX=9606 GN=PIN4 PE=1 SV=1	Q9Y237|PIN4_HUMAN	13810	0.400538	1.42761	-0.666576	-0.268817
ARID2	AT-rich interactive domain-containing protein 2 OS=Homo sapiens OX=9606 GN=ARID2 PE=1 SV=2	Q68CP9|ARID2_HUMAN	197390	-0.358454	0.903038	-0.666576	-1.2863
MYO1E	Unconventional myosin-Ie OS=Homo sapiens OX=9606 GN=MYO1E PE=1 SV=2	Q12965|MYO1E_HUMAN	127062	0.0143553	-0.713119	-0.666576	-2.05889
KIF1C	Kinesin-like protein KIF1C OS=Homo sapiens OX=9606 GN=KIF1C PE=1 SV=3	O43896|KIF1C_HUMAN	122947	0.0426443	1.43829	-0.713119	0
PLRG1	Pleiotropic regulator 1 OS=Homo sapiens OX=9606 GN=PLRG1 PE=1 SV=1	O43660|PLRG1_HUMAN	57194	0.0285692	1.13093	-0.713119	-0.184425
HMGB3	High mobility group protein B3 OS=Homo sapiens OX=9606 GN=HMGB3 PE=1 SV=4	O15347|HMGB3_HUMAN	22980	0.163499	-0.217591	-0.713119	-2.55639
GTF2H3	General transcription factor IIH subunit 3 (Fragment) OS=Homo sapiens OX=9606 GN=GTF2H3 PE=1 SV=1	tr|F5GWD3|F5GWD3_HUMAN	28911	-0.0144996	1.24489	-0.761213	0
CCNL1	Cyclin-L1 OS=Homo sapiens OX=9606 GN=CCNL1 PE=1 SV=1	Q9UK58|CCNL1_HUMAN	59634	-0.666576	0.757023	-0.785875	-1.32193
POLR2A	DNA-directed RNA polymerase subunit OS=Homo sapiens OX=9606 GN=POLR2A PE=1 SV=2	tr|A0A6Q8PGB0|A0A6Q8PGB0_HUMAN	217244	1.99277	-0.120294	-0.785875	0.124328
PABPC4	Polyadenylate-binding protein OS=Homo sapiens OX=9606 GN=PABPC4 PE=1 SV=1	tr|A0A7I2V4L7|A0A7I2V4L7_HUMAN	66500	0.659925	1.37295	-0.810966	0.321928
EXOC2	Exocyst complex component 2 OS=Homo sapiens OX=9606 GN=EXOC2 PE=1 SV=1	Q96KP1|EXOC2_HUMAN	104066	0.0976108	-0.68966	-0.836501	-1.39593
EEF1A2	Elongation factor 1-alpha OS=Homo sapiens OX=9606 GN=EEF1A2 PE=1 SV=1	tr|A0A2U3TZH3|A0A2U3TZH3_HUMAN	54341	0.594549	-2	-0.862496	1.22033
RPL22	60S ribosomal protein L22 OS=Homo sapiens OX=9606 GN=RPL22 PE=1 SV=2	P35268|RL22_HUMAN	14787	-0.943416	0.748461	-1.02915	-0.943416
MAP1LC3B	Microtubule-associated protein 1 light chain 3 beta isoform CRA_f OS=Homo sapiens OX=9606 GN=MAP1LC3B PE=3 SV=1	tr|H3BTL1|H3BTL1_HUMAN	9012	-0.621488	1.1177	-1.05889	-0.862496
MAP1LC3B2	Microtubule-associated proteins 1A/1B light chain 3 beta 2 OS=Homo sapiens OX=9606 GN=MAP1LC3B2 PE=2 SV=1	A6NCE7|MP3B2_HUMAN	14628	-0.621488	1.1177	-1.05889	-0.862496
ZC2HC1A	Zinc finger C2HC domain-containing protein 1A OS=Homo sapiens OX=9606 GN=ZC2HC1A PE=1 SV=2	Q96GY0|ZC21A_HUMAN	35092	-0.168123	0.389567	-1.05889	-0.104697
UTP14A	U3 small nucleolar RNA-associated protein 14 homolog A OS=Homo sapiens OX=9606 GN=UTP14A PE=1 SV=1	Q9BVJ6|UT14A_HUMAN	87978	-0.136062	0.226509	-1.05889	-0.971431
ZNF24	Zinc finger protein 24 OS=Homo sapiens OX=9606 GN=ZNF24 PE=1 SV=4	P17028|ZNF24_HUMAN	42155	-1.18442	0.389567	-1.18442	-0.535332
CEP78	Centrosomal protein of 78 kDa OS=Homo sapiens OX=9606 GN=CEP78 PE=1 SV=1	tr|A0A2R8Y4C1|A0A2R8Y4C1_HUMAN	75885	-0.556393	0.545968	-1.21759	-0.577767
SERBP1	Plasminogen activator inhibitor 1 RNA-binding protein OS=Homo sapiens OX=9606 GN=SERBP1 PE=1 SV=2	Q8NC51|PAIRB_HUMAN	44965	-0.621488	0.9855	-1.4344	0.163499
DYNLL1	Dynein light chain 1 cytoplasmic OS=Homo sapiens OX=9606 GN=DYNLL1 PE=1 SV=1	P63167|DYL1_HUMAN	10366	-1.64386	0.124328	-1.47393	-0.888969
CRIPT	Cysteine-rich PDZ-binding protein OS=Homo sapiens OX=9606 GN=CRIPT PE=1 SV=1	Q9P021|CRIPT_HUMAN	11216	-0.286304	0.650765	-1.51457	-0.68966
ANKHD1	Ankyrin repeat and KH domain-containing protein 1 OS=Homo sapiens OX=9606 GN=ANKHD1 PE=1 SV=1	Q8IWZ3|ANKH1_HUMAN	269455	-0.286304	1.15056	-1.55639	-0.514573
DHX36	ATP-dependent DNA/RNA helicase DHX36 OS=Homo sapiens OX=9606 GN=DHX36 PE=1 SV=2	Q9H2U1|DHX36_HUMAN	114760	-0.268817	-0.971431	-1.68966	0.978196
PRPF40A	Pre-mRNA-processing factor 40 homolog A OS=Homo sapiens OX=9606 GN=PRPF40A PE=1 SV=2	O75400|PR40A_HUMAN	108805	0.650765	1.02148	-2.12029	0.298658
NHP2	H/ACA ribonucleoprotein complex subunit 2 OS=Homo sapiens OX=9606 GN=NHP2 PE=1 SV=1	Q9NX24|NHP2_HUMAN	17201	-0.915936	0.918386	-2.12029	-1.05889
EZR	Ezrin OS=Homo sapiens OX=9606 GN=EZR PE=1 SV=3	tr|E7EQR4|E7EQR4_HUMAN	69372	0.632268	-1.73697	-2.55639	-3.32193

## Sheet: JAWS II
Gene name	Description	Accession	Avg. Mass	cap0(A)	cap1(A)	cap2(A)	cap2-1(A)
Speg	Striated muscle-specific serine/threonine-protein kinase (Fragment) OS=Mus musculus OX=10090 GN=Speg PE=1 SV=1	tr|A0A087WSE3|A0A087WSE3_MOUSE	328442	-0.358454	3.31325	3.48414	3.70266
Fus	Fusion derived from t(1216) malignant liposarcoma (Human) OS=Mus musculus OX=10090 GN=Fus PE=1 SV=1	tr|Q8CFQ9|Q8CFQ9_MOUSE	52602	2.50589	2.12763	3.03034	2.74631
Rpl28	60S ribosomal protein L28 OS=Mus musculus OX=10090 GN=Rpl28 PE=1 SV=2	P41105|RL28_MOUSE	15733	-2.64386	0.0565835	2.71809	2.07724
Srpra	Signal recognition particle receptor subunit alpha OS=Mus musculus OX=10090 GN=Srpra PE=1 SV=1	Q9DBG7|SRPRA_MOUSE	69623	0.978196	0.910733	2.63459	0.669027
Snrnp40	U5 small nuclear ribonucleoprotein 40 kDa protein OS=Mus musculus OX=10090 GN=Snrnp40 PE=1 SV=1	Q6PE01|SNR40_MOUSE	39276	2.13422	1.8953	2.58976	1.8953
Mrpl12	39S ribosomal protein L12 mitochondrial OS=Mus musculus OX=10090 GN=Mrpl12 PE=1 SV=2	Q9DB15|RM12_MOUSE	21708	2.18587	2.19535	1.92979	1.42761
Rpl18a	60S ribosomal protein L18a (Fragment) OS=Mus musculus OX=10090 GN=Rpl18a PE=1 SV=1	tr|A0A1D5RM85|A0A1D5RM85_MOUSE	24638	1.70487	1.32193	1.89918	1.52607
Rpl27a	60S ribosomal protein L27a OS=Mus musculus OX=10090 GN=Rpl27a PE=1 SV=5	P14115|RL27A_MOUSE	16605	1.59932	1.76977	1.852	1.18269
Soat1	Sterol O-acyltransferase 1 OS=Mus musculus OX=10090 GN=Soat1 PE=1 SV=2	Q61263|SOAT1_MOUSE	63799	1.13093	1.45943	1.74846	1.85599
Exosc7	Exosome complex exonuclease RRP42 OS=Mus musculus OX=10090 GN=Exosc7 PE=1 SV=2	Q9D0M0|EXOS7_MOUSE	31825	0.31034	2.47508	1.73552	2.0321
Sipa1l3	Signal-induced proliferation-associated 1-like protein 3 OS=Mus musculus OX=10090 GN=Sipa1l3 PE=1 SV=1	G3X9J0|SI1L3_MOUSE	195062	1.37851	1.22651	1.72683	0.454176
Manf	Mesencephalic astrocyte-derived neurotrophic factor OS=Mus musculus OX=10090 GN=Manf PE=1 SV=1	tr|Q3TMX5|Q3TMX5_MOUSE	20388	-0.415037	1.58976	1.71809	0.378512
Trmt10c	tRNA methyltransferase 10 homolog C OS=Mus musculus OX=10090 GN=Trmt10c PE=1 SV=2	Q3UFY8|TM10C_MOUSE	48386	2.37016	1.47508	1.68257	1
Prkaca	cAMP-dependent protein kinase catalytic subunit alpha OS=Mus musculus OX=10090 GN=Prkaca PE=1 SV=3	P05132|KAPCA_MOUSE	40571	2	2.30743	1.65076	1.82375
Rpl24	60S ribosomal protein L24 OS=Mus musculus OX=10090 GN=Rpl24 PE=1 SV=2	Q8BP67|RL24_MOUSE	17779	1.60407	1.64155	1.65076	0.0976108
Svil	Supervillin OS=Mus musculus OX=10090 GN=Svil PE=1 SV=1	tr|E9Q3Z5|E9Q3Z5_MOUSE	230424	1.47508	1.97453	1.64155	0.970854
Rrp12	RRP12-like protein OS=Mus musculus OX=10090 GN=Rrp12 PE=1 SV=1	Q6P5B0|RRP12_MOUSE	143131	1.83188	1.5008	1.61353	1.5008
Dnmt1	DNA (cytosine-5)-methyltransferase 1 OS=Mus musculus OX=10090 GN=Dnmt1 PE=1 SV=5	P13864|DNMT1_MOUSE	183188	1.38405	1.94111	1.58976	1.42761
Eftud2	116 kDa U5 small nuclear ribonucleoprotein component OS=Mus musculus OX=10090 GN=Eftud2 PE=1 SV=1	O08810|U5S1_MOUSE	109361	0.555816	0.748461	1.58976	0.863938
Nob1	RNA-binding protein NOB1 OS=Mus musculus OX=10090 GN=Nob1 PE=1 SV=1	Q8BW10|NOB1_MOUSE	45464	1.18269	1.29278	1.58496	1.30451
Ddx52	Probable ATP-dependent RNA helicase DDX52 OS=Mus musculus OX=10090 GN=Ddx52 PE=2 SV=2	Q8K301|DDX52_MOUSE	67474	0.516015	0.0703893	1.5656	0.847997
H1-1	Histone H1.1 OS=Mus musculus OX=10090 GN=H1-1 PE=1 SV=2	P43275|H11_MOUSE	21785	1.26303	1.02148	1.53605	1.48543
Fxr2	Fragile X mental retardation syndrome-related protein 2 OS=Mus musculus OX=10090 GN=Fxr2 PE=1 SV=1	tr|Q6P5B5|Q6P5B5_MOUSE	74253	0.495695	0.0143553	1.48543	0.594549
Cpsf7	Cleavage and polyadenylation specificity factor subunit 7 OS=Mus musculus OX=10090 GN=Cpsf7 PE=1 SV=2	Q8BTV2|CPSF7_MOUSE	52011	0.757023	0.815575	1.48027	2.22651
Rps24	40S ribosomal protein S24 OS=Mus musculus OX=10090 GN=Rps24 PE=1 SV=1	P62849|RS24_MOUSE	15423	1.91456	1.66903	1.45943	1.36177
Ap1b1	AP complex subunit beta OS=Mus musculus OX=10090 GN=Ap1b1 PE=1 SV=1	tr|Q5SVG5|Q5SVG5_MOUSE	101193	0.594549	1.90304	1.42761	-0.120294
Hnrnpf	Heterogeneous nuclear ribonucleoprotein F OS=Mus musculus OX=10090 GN=Hnrnpf PE=1 SV=3	Q9Z2X1|HNRPF_MOUSE	45730	1.25701	0.356144	1.41143	1.66448
Rpl27	60S ribosomal protein L27 OS=Mus musculus OX=10090 GN=Rpl27 PE=1 SV=2	P61358|RL27_MOUSE	15798	1.40054	1.0635	1.40054	1.20163
Wdr46	WD repeat-containing protein 46 OS=Mus musculus OX=10090 GN=Wdr46 PE=2 SV=1	Q9Z0H1|WDR46_MOUSE	69048	1.26903	0.748461	1.38405	-1.08927
Arhgef40	Rho guanine nucleotide exchange factor 40 OS=Mus musculus OX=10090 GN=Arhgef40 PE=1 SV=1	Q3UPH7|ARH40_MOUSE	165132	0.748461	0.201634	1.38405	0.992768
Arrb2	Beta-arrestin-2 OS=Mus musculus OX=10090 GN=Arrb2 PE=1 SV=1	Q91YI4|ARRB2_MOUSE	46314	0.189034	2.65992	1.36177	2.19219
Tmem33	Transmembrane protein 33 OS=Mus musculus OX=10090 GN=Tmem33 PE=1 SV=1	tr|A0A0R4J1Z3|A0A0R4J1Z3_MOUSE	27932	1.29278	1.17632	1.3505	2.70929
Rps16	40S ribosomal protein S16 OS=Mus musculus OX=10090 GN=Rps16 PE=1 SV=4	P14131|RS16_MOUSE	16445	0.704872	0.956057	1.3505	0.895303
Rplp2	60S acidic ribosomal protein P2 OS=Mus musculus OX=10090 GN=Rplp2 PE=1 SV=3	P99027|RLA2_MOUSE	11651	1.15704	0.941106	1.34483	1.45943
Myl12a	Myosin light chain 12A regulatory non-sarcomeric OS=Mus musculus OX=10090 GN=Myl12a PE=1 SV=1	tr|Q6ZWQ9|Q6ZWQ9_MOUSE	19895	2.34199	1.66903	1.33914	1.57046
Eif2s2	Eukaryotic translation initiation factor 2 subunit 2 OS=Mus musculus OX=10090 GN=Eif2s2 PE=1 SV=1	Q99L45|IF2B_MOUSE	38092	1.12433	0.765535	1.30451	1.14405
U2surp	U2 snRNP-associated SURP motif-containing protein OS=Mus musculus OX=10090 GN=U2surp PE=1 SV=3	Q6NV83|SR140_MOUSE	118261	0.773996	0.650765	1.29866	1.13093
Rps13	40S ribosomal protein S13 OS=Mus musculus OX=10090 GN=Rps13 PE=1 SV=1	tr|Q921R2|Q921R2_MOUSE	16142	-0.415037	1.41684	1.29278	0.687061
Exosc8	Exosome complex component RRP43 OS=Mus musculus OX=10090 GN=Exosc8 PE=1 SV=1	Q9D753|EXOS8_MOUSE	29949	0.992768	0.594549	1.28688	0.641546
Fam76b	Protein FAM76B OS=Mus musculus OX=10090 GN=Fam76b PE=1 SV=1	Q80XP8|FA76B_MOUSE	38556	-0.0588937	-0.136062	1.28688	0.298658
Esyt2	Extended synaptotagmin-2 OS=Mus musculus OX=10090 GN=Esyt2 PE=1 SV=1	Q3TZZ7|ESYT2_MOUSE	94139	1.29866	0.584963	1.25701	1.15704
Btk	Tyrosine-protein kinase BTK OS=Mus musculus OX=10090 GN=Btk PE=1 SV=4	P35991|BTK_MOUSE	76438	0.799087	0.632268	1.25096	1.31034
Actr3	Actin-related protein 3 OS=Mus musculus OX=10090 GN=Actr3 PE=1 SV=3	Q99JY9|ARP3_MOUSE	47357	-0.643856	-0.643856	1.24489	1.46989
Esf1	ESF1 homolog OS=Mus musculus OX=10090 GN=Esf1 PE=1 SV=1	Q3V1V3|ESF1_MOUSE	98048	2.1177	2.41143	1.23879	1.25701
Prpf4b	Serine/threonine-protein kinase PRP4 homolog OS=Mus musculus OX=10090 GN=Prpf4b PE=1 SV=3	Q61136|PRP4B_MOUSE	116976	0.464668	1.01436	1.23266	0.963474
Pcbp1	Poly(rC)-binding protein 1 OS=Mus musculus OX=10090 GN=Pcbp1 PE=1 SV=1	P60335|PCBP1_MOUSE	37498	0.790772	0.526069	1.20789	0.713696
Rfc5	Replication factor C subunit 5 OS=Mus musculus OX=10090 GN=Rfc5 PE=1 SV=1	Q9D0F6|RFC5_MOUSE	38096	0.367371	-0.888969	1.20789	1.37295
Hectd4	HECT domain E3 ubiquitin protein ligase 4 OS=Mus musculus OX=10090 GN=Hectd4 PE=1 SV=2	tr|E9Q2E4|E9Q2E4_MOUSE	484134	-0.836501	1.30451	1.20163	1.02857
Agk	Acylglycerol kinase mitochondrial OS=Mus musculus OX=10090 GN=Agk PE=1 SV=1	Q9ESW4|AGK_MOUSE	46976	2.774	1.9486	1.19535	1.22651
Lrrfip1	Leucine-rich repeat flightless-interacting protein 1 OS=Mus musculus OX=10090 GN=Lrrfip1 PE=1 SV=2	Q3UZ39|LRRF1_MOUSE	79249	1.29866	1.24489	1.19535	1.42761
Kpnb1	Importin subunit beta-1 OS=Mus musculus OX=10090 GN=Kpnb1 PE=1 SV=2	P70168|IMB1_MOUSE	97184	-0.168123	0.111031	1.19535	1.76553
Krt2	Keratin type II cytoskeletal 2 epidermal OS=Mus musculus OX=10090 GN=Krt2 PE=1 SV=1	Q3TTY5|K22E_MOUSE	70923	0.555816	2.12763	1.18903	0.400538
Magt1	Magnesium transporter protein 1 OS=Mus musculus OX=10090 GN=Magt1 PE=1 SV=1	Q9CQY5|MAGT1_MOUSE	37970	0.879706	1.10434	1.18903	0.992768
Mpc2	Mitochondrial pyruvate carrier 2 OS=Mus musculus OX=10090 GN=Mpc2 PE=1 SV=1	Q9D023|MPC2_MOUSE	14286	0.847997	0.925999	1.18269	1.17632
Krt78	Keratin 78 OS=Mus musculus OX=10090 GN=Krt78 PE=1 SV=1	tr|E9Q0F0|E9Q0F0_MOUSE	112265	0.669027	1.87578	1.17632	-0.234465
Hnrnpu	Heterogeneous nuclear ribonucleoprotein U OS=Mus musculus OX=10090 GN=Hnrnpu PE=1 SV=1	Q8VEK3|HNRPU_MOUSE	87918	0.963474	1.23879	1.16993	0.9855
Plekhg1	Pleckstrin homology domain-containing family G (with RhoGef domain) member 1 (Fragment) OS=Mus musculus OX=10090 GN=Plekhg1 PE=1 SV=1	tr|F6S200|F6S200_MOUSE	161973	0.910733	0.443607	1.1635	0.687061
Fibp	Acidic fibroblast growth factor intracellular-binding protein OS=Mus musculus OX=10090 GN=Fibp PE=1 SV=1	Q9JI19|FIBP_MOUSE	41204	0.238787	0.678072	1.15704	1.38405
Eef1a1	Elongation factor 1-alpha 1 OS=Mus musculus OX=10090 GN=Eef1a1 PE=1 SV=3	P10126|EF1A1_MOUSE	50114	0.516015	0.704872	1.15056	1.1177
Pus1	tRNA pseudouridine synthase A OS=Mus musculus OX=10090 GN=Pus1 PE=1 SV=2	Q9WU56|TRUA_MOUSE	47502	0.948601	0.163499	1.15056	1.58976
Capzb	F-actin-capping protein subunit beta OS=Mus musculus OX=10090 GN=Capzb PE=1 SV=1	tr|A2AMW0|A2AMW0_MOUSE	29295	0.432959	0.641546	1.14405	0.389567
Ddx55	RNA helicase OS=Mus musculus OX=10090 GN=Ddx55 PE=1 SV=1	tr|E9Q9T6|E9Q9T6_MOUSE	68023	2.29572	0.432959	1.14405	1.18269
Rictor	Rapamycin-insensitive companion of mTOR OS=Mus musculus OX=10090 GN=Rictor PE=1 SV=2	Q6QI06|RICTR_MOUSE	191568	0.201634	2.89142	1.1375	0.978196
Cyc1	Cytochrome c1 heme protein mitochondrial OS=Mus musculus OX=10090 GN=Cyc1 PE=1 SV=1	Q9D0M3|CY1_MOUSE	35328	0.545968	1.26903	1.1375	0.887525
Bop1	Ribosome biogenesis protein BOP1 OS=Mus musculus OX=10090 GN=Bop1 PE=1 SV=1	P97452|BOP1_MOUSE	82546	0.356144	0.485427	1.1375	1.22651
Prpf40a	Pre-mRNA-processing factor 40 homolog A OS=Mus musculus OX=10090 GN=Prpf40a PE=1 SV=1	Q9R1C7|PR40A_MOUSE	108481	0.516015	0.659925	1.13093	1.08406
Mtm1	Myotubularin OS=Mus musculus OX=10090 GN=Mtm1 PE=1 SV=1	tr|B1AW21|B1AW21_MOUSE	65963	0.613532	0.485427	1.13093	0.584963
Chchd3	MICOS complex subunit Mic19 OS=Mus musculus OX=10090 GN=Chchd3 PE=1 SV=1	Q9CRB9|MIC19_MOUSE	26335	1.18269	0.956057	1.12433	0.956057
Sart1	U4/U6.U5 tri-snRNP-associated protein 1 OS=Mus musculus OX=10090 GN=Sart1 PE=1 SV=1	Q9Z315|SNUT1_MOUSE	90885	0.505891	0.85599	1.12433	0.575312
Dnaja2	DnaJ homolog subfamily A member 2 OS=Mus musculus OX=10090 GN=Dnaja2 PE=1 SV=1	Q9QYJ0|DNJA2_MOUSE	45746	0.526069	0.163499	1.12433	0.748461
Akap9	A-kinase anchor protein 9 OS=Mus musculus OX=10090 GN=Akap9 PE=1 SV=1	tr|E9QQ10|E9QQ10_MOUSE	434142	1.65076	0.799087	1.11103	1.24489
Rpl23	60S ribosomal protein L23 OS=Mus musculus OX=10090 GN=Rpl23 PE=1 SV=1	P62830|RL23_MOUSE	14865	1.22033	0.432959	1.11103	0.963474
Sdad1	Protein SDA1 homolog OS=Mus musculus OX=10090 GN=Sdad1 PE=1 SV=1	Q80UZ2|SDA1_MOUSE	79559	1.48027	0.871844	1.10434	1.03562
Lrrk2	Leucine-rich repeat serine/threonine-protein kinase 2 OS=Mus musculus OX=10090 GN=Lrrk2 PE=1 SV=2	Q5S006|LRRK2_MOUSE	284730	1.1177	0.286881	1.09085	0.475085
Atp5mf	ATP synthase subunit f mitochondrial OS=Mus musculus OX=10090 GN=Atp5mf PE=1 SV=3	P56135|ATPK_MOUSE	10344	0.298658	0.516015	1.07724	0.933573
Phf3	PHD finger protein 3 OS=Mus musculus OX=10090 GN=Phf3 PE=1 SV=1	tr|B2RQG2|B2RQG2_MOUSE	225540	0.978196	-0.0588937	1.07724	1.32193
Rps2	40S ribosomal protein S2 OS=Mus musculus OX=10090 GN=Rps2 PE=1 SV=3	P25444|RS2_MOUSE	31231	0.485427	0.695994	1.07039	0.731183
Rpl10	60S ribosomal protein L10 OS=Mus musculus OX=10090 GN=Rpl10 PE=1 SV=3	Q6ZWV3|RL10_MOUSE	24604	0.941106	1	1.0635	1.18903
Slc25a3	Phosphate carrier protein mitochondrial OS=Mus musculus OX=10090 GN=Slc25a3 PE=1 SV=1	Q8VEM8|MPCP_MOUSE	39632	0.238787	1.18269	1.04963	0.536053
Cerk	Ceramide kinase OS=Mus musculus OX=10090 GN=Cerk PE=1 SV=2	Q8K4Q7|CERK1_MOUSE	59843	0.970854	0.831877	1.04963	0.847997
Fip1l1	Pre-mRNA 3'-end-processing factor FIP1 OS=Mus musculus OX=10090 GN=Fip1l1 PE=1 SV=1	Q9D824|FIP1_MOUSE	64959	0.505891	0.286881	1.04963	1.58976
Rpl3	60S ribosomal protein L3 OS=Mus musculus OX=10090 GN=Rpl3 PE=1 SV=3	P27659|RL3_MOUSE	46110	1.42761	1.35614	1.04264	1.09761
Caprin1	Caprin-1 OS=Mus musculus OX=10090 GN=Caprin1 PE=1 SV=2	Q60865|CAPR1_MOUSE	78169	0.85599	1.05658	1.04264	1.26303
Epb41l1	Band 4.1-like protein 1 OS=Mus musculus OX=10090 GN=Epb41l1 PE=1 SV=1	tr|A2AUK8|A2AUK8_MOUSE	96853	0.978196	0.948601	1.04264	0.83996
Rabl6	Rab-like protein 6 OS=Mus musculus OX=10090 GN=Rabl6 PE=1 SV=2	Q5U3K5|RABL6_MOUSE	79831	1.09761	0.704872	1.04264	0.823749
Prrc2a	Protein PRRC2A OS=Mus musculus OX=10090 GN=Prrc2a PE=1 SV=1	Q7TSC1|PRC2A_MOUSE	229200	0.286881	-0.251539	1.04264	1.28096
Dnajc19	Mitochondrial import inner membrane translocase subunit TIM14 OS=Mus musculus OX=10090 GN=Dnajc19 PE=1 SV=3	Q9CQV7|TIM14_MOUSE	12437	-0.888969	0.695994	1.03562	0.0976108
Ddx49	Probable ATP-dependent RNA helicase DDX49 OS=Mus musculus OX=10090 GN=Ddx49 PE=2 SV=1	Q4FZF3|DDX49_MOUSE	54094	0.678072	0.250962	1.03562	1.1177
Fkbp11	Peptidyl-prolyl cis-trans isomerase FKBP11 OS=Mus musculus OX=10090 GN=Fkbp11 PE=1 SV=1	Q9D1M7|FKB11_MOUSE	22137	0.0840643	0.189034	1.02857	1.15704
Rpn2	Dolichyl-diphosphooligosaccharide--protein glycosyltransferase subunit 2 OS=Mus musculus OX=10090 GN=Rpn2 PE=1 SV=1	tr|A2ACG7|A2ACG7_MOUSE	67502	0.344828	0.378512	1.02148	1.46989
Specc1	Cytospin-B OS=Mus musculus OX=10090 GN=Specc1 PE=1 SV=1	tr|A0A0J9YTU3|A0A0J9YTU3_MOUSE	117103	0.713696	0.704872	1.01436	1.24489
Letmd1	LETM1 domain-containing protein 1 OS=Mus musculus OX=10090 GN=Letmd1 PE=1 SV=1	Q924L1|LTMD1_MOUSE	41701	0.344828	1.70487	1.0072	0.62293
Pfkl	ATP-dependent 6-phosphofructokinase liver type OS=Mus musculus OX=10090 GN=Pfkl PE=1 SV=4	P12382|PFKAL_MOUSE	85360	0.344828	1.0635	1.0072	0.773996
Edf1	Endothelial differentiation-related factor 1 OS=Mus musculus OX=10090 GN=Edf1 PE=1 SV=1	Q9JMG1|EDF1_MOUSE	16369	-0.136062	0.782409	1.0072	0.321928
Cdk11b	Cyclin-dependent kinase 11B OS=Mus musculus OX=10090 GN=Cdk11b PE=1 SV=2	P24788|CD11B_MOUSE	91514	0.895303	0.765535	1.0072	1.29866
Aatf	Protein AATF OS=Mus musculus OX=10090 GN=Aatf PE=1 SV=1	Q9JKX4|AATF_MOUSE	59482	0.250962	-0.304006	1.0072	1.76553
0610012G03Rik	RIKEN cDNA 0610012G03 gene OS=Mus musculus OX=10090 GN=0610012G03Rik PE=1 SV=1	tr|A0A0J9YTR2|A0A0J9YTR2_MOUSE	10829	4.23955	0.722466	1	0.275007
Gapdh	Glyceraldehyde-3-phosphate dehydrogenase OS=Mus musculus OX=10090 GN=Gapdh PE=1 SV=2	P16858|G3P_MOUSE	35810	1.59455	0.903038	0.992768	0.948601
Eif3h	Eukaryotic translation initiation factor 3 subunit H OS=Mus musculus OX=10090 GN=Eif3h PE=1 SV=1	Q91WK2|EIF3H_MOUSE	39832	0.0976108	0.565597	0.992768	1.18903
Bcas2	Pre-mRNA-splicing factor SPF27 OS=Mus musculus OX=10090 GN=Bcas2 PE=1 SV=1	Q9D287|SPF27_MOUSE	26131	-0.0291463	0.15056	0.992768	1.11103
Eny2	Transcription and mRNA export factor ENY2 OS=Mus musculus OX=10090 GN=Eny2 PE=1 SV=1	tr|A0A2I3BRK6|A0A2I3BRK6_MOUSE	10984	-0.234465	-0.0291463	0.992768	1.0635
Myo7a	Unconventional myosin-VIIa OS=Mus musculus OX=10090 GN=Myo7a PE=1 SV=2	P97479|MYO7A_MOUSE	254936	0.536053	2.61117	0.978196	0.85599
Tfb1m	Dimethyladenosine transferase 1 mitochondrial OS=Mus musculus OX=10090 GN=Tfb1m PE=1 SV=1	Q8JZM0|TFB1M_MOUSE	38962	0.0426443	-0.234465	0.970854	1.37851
Nap1l1	Nucleosome assembly protein 1-like 1 OS=Mus musculus OX=10090 GN=Nap1l1 PE=1 SV=1	tr|Q3TF41|Q3TF41_MOUSE	42733	0.0976108	0.286881	0.963474	1.10434
Ndufa6	NADH dehydrogenase [ubiquinone] 1 alpha subcomplex subunit 6 OS=Mus musculus OX=10090 GN=Ndufa6 PE=1 SV=1	Q9CQZ5|NDUA6_MOUSE	15283	1.64616	2.37573	0.956057	1.95606
Zc3hav1	Zinc finger CCCH-type antiviral protein 1 OS=Mus musculus OX=10090 GN=Zc3hav1 PE=1 SV=1	tr|D3Z5I1|D3Z5I1_MOUSE	112533	1.25701	1.45943	0.956057	1.13093
Pgs1	CDP-diacylglycerol--glycerol-3-phosphate 3-phosphatidyltransferase mitochondrial OS=Mus musculus OX=10090 GN=Pgs1 PE=1 SV=1	Q8BHF7|PGPS1_MOUSE	62489	0.748461	1.16993	0.956057	1.0635
Coro2a	Coronin OS=Mus musculus OX=10090 GN=Coro2a PE=1 SV=1	tr|B1AVH5|B1AVH5_MOUSE	61709	0.85599	0.31034	0.956057	1.24489
Stom	Stomatin OS=Mus musculus OX=10090 GN=Stom PE=1 SV=3	P54116|STOM_MOUSE	31375	0.678072	1.09085	0.948601	0.918386
Rps11	40S ribosomal protein S11 OS=Mus musculus OX=10090 GN=Rps11 PE=1 SV=3	P62281|RS11_MOUSE	18431	1.18269	0.831877	0.948601	0.956057
Rps21	40S ribosomal protein S21 OS=Mus musculus OX=10090 GN=Rps21 PE=1 SV=1	Q9CQR2|RS21_MOUSE	9141	1.18269	0.545968	0.948601	0.815575
Capza2	F-actin-capping protein subunit alpha-2 OS=Mus musculus OX=10090 GN=Capza2 PE=1 SV=3	P47754|CAZA2_MOUSE	32967	0.124328	0.464668	0.941106	1.1375
Mtmr1	Myotubularin-related protein 1 OS=Mus musculus OX=10090 GN=Mtmr1 PE=1 SV=1	Q9Z2C4|MTMR1_MOUSE	75314	0.790772	0.432959	0.941106	1.23266
Eif3l	Eukaryotic translation initiation factor 3 subunit L OS=Mus musculus OX=10090 GN=Eif3l PE=1 SV=1	Q8QZY1|EIF3L_MOUSE	66613	0.773996	0.411426	0.933573	1.34483
Myh9	Myosin-9 OS=Mus musculus OX=10090 GN=Myh9 PE=1 SV=4	Q8VDD5|MYH9_MOUSE	226370	0.298658	1.0072	0.925999	0.887525
Cpne8	Copine-8 OS=Mus musculus OX=10090 GN=Cpne8 PE=2 SV=3	Q9DC53|CPNE8_MOUSE	64667	1.52105	1.89142	0.918386	0.275007
Racgap1	Rac GTPase-activating protein 1 OS=Mus musculus OX=10090 GN=Racgap1 PE=1 SV=1	Q9WVM1|RGAP1_MOUSE	70159	0.0976108	-0.0588937	0.918386	1.38957
Wdr12	Ribosome biogenesis protein WDR12 OS=Mus musculus OX=10090 GN=Wdr12 PE=1 SV=1	Q9JJA4|WDR12_MOUSE	47347	1.13093	0.632268	0.903038	0.0976108
Smarca5	SWI/SNF-related matrix-associated actin-dependent regulator of chromatin subfamily A member 5 OS=Mus musculus OX=10090 GN=Smarca5 PE=1 SV=1	Q91ZW3|SMCA5_MOUSE	121627	0.722466	0.422233	0.879706	1.07724
Arpc3	Actin-related protein 2/3 complex subunit 3 OS=Mus musculus OX=10090 GN=Arpc3 PE=1 SV=3	Q9JM76|ARPC3_MOUSE	20525	-0.473931	-1.35845	0.879706	1.32193
Vapa	Vesicle-associated membrane protein-associated protein A OS=Mus musculus OX=10090 GN=Vapa PE=1 SV=2	Q9WV55|VAPA_MOUSE	27855	0.722466	1.51096	0.863938	0.887525
Rbm8a	RNA-binding protein 8A OS=Mus musculus OX=10090 GN=Rbm8a PE=1 SV=1	tr|A0A0G2JEA9|A0A0G2JEA9_MOUSE	14502	0	1.02857	0.863938	0.0285692
Pcm1	Pericentriolar material 1 protein OS=Mus musculus OX=10090 GN=Pcm1 PE=1 SV=2	Q9R0L6|PCM1_MOUSE	228845	1.19535	0.613532	0.863938	0.485427
Iap	IgE-binding protein OS=Mus musculus OX=10090 GN=Iap PE=2 SV=1	P03975|IGEB_MOUSE	62747	0.422233	0.823749	0.85599	1.68706
Dgat1	Diacylglycerol O-acyltransferase 1 OS=Mus musculus OX=10090 GN=Dgat1 PE=1 SV=1	Q9Z2A7|DGAT1_MOUSE	56790	0.422233	1.0072	0.83996	0.879706
Ddx41	Probable ATP-dependent RNA helicase DDX41 OS=Mus musculus OX=10090 GN=Ddx41 PE=1 SV=2	Q91VN6|DDX41_MOUSE	69820	0.575312	0.970854	0.83996	1.3505
Rplp1	60S acidic ribosomal protein P1 OS=Mus musculus OX=10090 GN=Rplp1 PE=1 SV=1	P47955|RLA1_MOUSE	11475	0.214125	0.526069	0.831877	1.38957
Ddost	Dolichyl-diphosphooligosaccharide--protein glycosyltransferase 48 kDa subunit OS=Mus musculus OX=10090 GN=Ddost PE=1 SV=2	O54734|OST48_MOUSE	49028	1.34483	0.454176	0.831877	1.04963
Tmem214	Transmembrane protein 214 OS=Mus musculus OX=10090 GN=Tmem214 PE=1 SV=1	Q8BM55|TM214_MOUSE	76430	0.495695	0.704872	0.815575	1.26303
Ap2a1	AP-2 complex subunit alpha-1 OS=Mus musculus OX=10090 GN=Ap2a1 PE=1 SV=1	P17426|AP2A1_MOUSE	107664	-0.104697	-0.0144996	0.815575	1.0635
Rsl1d1	Ribosomal L1 domain-containing protein 1 OS=Mus musculus OX=10090 GN=Rsl1d1 PE=1 SV=1	Q8BVY0|RL1D1_MOUSE	50421	1.76553	1.7137	0.807355	1.16993
Pin4	Peptidyl-prolyl cis-trans isomerase NIMA-interacting 4 OS=Mus musculus OX=10090 GN=Pin4 PE=1 SV=1	Q9CWW6|PIN4_MOUSE	13815	0.189034	0.757023	0.807355	1.03562
Mctp1	Multiple C2 and transmembrane domain-containing protein 1 OS=Mus musculus OX=10090 GN=Mctp1 PE=1 SV=1	E9PV86|MCTP1_MOUSE	106795	0.970854	1.03562	0.799087	0.863938
Ifit1	Interferon-induced protein with tetratricopeptide repeats 1 OS=Mus musculus OX=10090 GN=Ifit1 PE=1 SV=2	Q64282|IFIT1_MOUSE	53737	2.70708	-0.643856	0.799087	2.88557
Rnps1	RNA-binding protein with serine-rich domain 1 OS=Mus musculus OX=10090 GN=Rnps1 PE=1 SV=1	Q99M28|RNPS1_MOUSE	34208	1.70487	0.464668	0.790772	0.516015
Exosc4	Exosome complex component RRP41 OS=Mus musculus OX=10090 GN=Exosc4 PE=1 SV=3	Q921I9|EXOS4_MOUSE	26250	0.545968	0.432959	0.782409	1.21412
Exosc5	Exosome complex component RRP46 OS=Mus musculus OX=10090 GN=Exosc5 PE=1 SV=1	Q9CRA8|EXOS5_MOUSE	25194	1.62293	0.214125	0.782409	0.575312
Slc25a1	Tricarboxylate transport protein mitochondrial OS=Mus musculus OX=10090 GN=Slc25a1 PE=1 SV=1	Q8JZU2|TXTP_MOUSE	33932	-0.434403	-0.200913	0.782409	1.0635
Dbt	Lipoamide acyltransferase component of branched-chain alpha-keto acid dehydrogenase complex mitochondrial OS=Mus musculus OX=10090 GN=Dbt PE=1 SV=2	P53395|ODB2_MOUSE	53247	-0.286304	-1.25154	0.782409	1.50589
Plec	Plectin OS=Mus musculus OX=10090 GN=Plec PE=1 SV=3	Q9QXS1|PLEC_MOUSE	534193	0.555816	1.59932	0.773996	0.903038
Prkar2b	cAMP-dependent protein kinase type II-beta regulatory subunit OS=Mus musculus OX=10090 GN=Prkar2b PE=1 SV=3	P31324|KAP3_MOUSE	46167	1.10434	0.321928	0.765535	0.15056
Spi1	Transcription factor PU.1 OS=Mus musculus OX=10090 GN=Spi1 PE=1 SV=2	P17433|SPI1_MOUSE	31349	0.389567	0.0976108	0.757023	1.54102
Sec62	Translocation protein SEC62 OS=Mus musculus OX=10090 GN=Sec62 PE=1 SV=1	Q8BU14|SEC62_MOUSE	45581	-1.39593	0.189034	0.748461	0.250962
Mrrf	Ribosome-recycling factor mitochondrial OS=Mus musculus OX=10090 GN=Mrrf PE=1 SV=1	Q9D6S7|RRFM_MOUSE	29051	0.411426	-0.152003	0.748461	1.1375
H2ac12	Histone H2A type 1-H OS=Mus musculus OX=10090 GN=H2ac12 PE=1 SV=3	Q8CGP6|H2A1H_MOUSE	13950	-0.136062	0.321928	0.739848	1.0072
Hist1h2an	Histone H2A type 1-N OS=Mus musculus OX=10090 GN=Hist1h2an PE=1 SV=1	C0HKE7|H2A1N_MOUSE	14135	-0.136062	0.321928	0.739848	1.0072
H2ac13	Histone H2A type 1-I OS=Mus musculus OX=10090 GN=H2ac13 PE=1 SV=1	C0HKE6|H2A1I_MOUSE	14135	-0.136062	0.321928	0.739848	1.0072
H2ac11	Histone H2A type 1-G OS=Mus musculus OX=10090 GN=H2ac11 PE=1 SV=1	C0HKE5|H2A1G_MOUSE	14135	-0.136062	0.321928	0.739848	1.0072
H2ac7	Histone H2A type 1-D OS=Mus musculus OX=10090 GN=H2ac7 PE=1 SV=1	C0HKE3|H2A1D_MOUSE	14135	-0.136062	0.321928	0.739848	1.0072
Hist1h2ap	Histone H2A type 1-P OS=Mus musculus OX=10090 GN=Hist1h2ap PE=1 SV=1	C0HKE9|H2A1P_MOUSE	14135	-0.136062	0.321928	0.739848	1.0072
H2ac4	Histone H2A type 1-B OS=Mus musculus OX=10090 GN=H2ac4 PE=1 SV=1	C0HKE1|H2A1B_MOUSE	14135	-0.136062	0.321928	0.739848	1.0072
H2ac6	Histone H2A type 1-C OS=Mus musculus OX=10090 GN=H2ac6 PE=1 SV=1	C0HKE2|H2A1C_MOUSE	14135	-0.136062	0.321928	0.739848	1.0072
H2ac8	Histone H2A type 1-E OS=Mus musculus OX=10090 GN=H2ac8 PE=1 SV=1	C0HKE4|H2A1E_MOUSE	14135	-0.136062	0.321928	0.739848	1.0072
Hist1h2ao	Histone H2A type 1-O OS=Mus musculus OX=10090 GN=Hist1h2ao PE=1 SV=1	C0HKE8|H2A1O_MOUSE	14135	-0.136062	0.321928	0.739848	1.0072
H2aw	Histone H2A type 3 OS=Mus musculus OX=10090 GN=H2aw PE=1 SV=3	Q8BFU2|H2A3_MOUSE	14121	-0.136062	0.321928	0.739848	1.0072
Nat10	RNA cytidine acetyltransferase OS=Mus musculus OX=10090 GN=Nat10 PE=1 SV=1	Q8K224|NAT10_MOUSE	115418	-1.47393	-0.168123	0.739848	0.956057
Srsf3	Serine/arginine-rich splicing factor 3 OS=Mus musculus OX=10090 GN=Srsf3 PE=1 SV=1	P84104|SRSF3_MOUSE	19330	-0.268817	0.286881	0.731183	1.09085
Rpa3	Replication protein A 14 kDa subunit OS=Mus musculus OX=10090 GN=Rpa3 PE=1 SV=1	Q9CQ71|RFA3_MOUSE	13584	-0.599462	-1.152	0.731183	1.3505
Ppig	Peptidyl-prolyl cis-trans isomerase G OS=Mus musculus OX=10090 GN=Ppig PE=1 SV=1	A2AR02|PPIG_MOUSE	88325	0.422233	0.163499	0.722466	1.26903
Eif2s1	Eukaryotic translation initiation factor 2 subunit 1 OS=Mus musculus OX=10090 GN=Eif2s1 PE=1 SV=3	Q6ZWX6|IF2A_MOUSE	36108	0.214125	0.15056	0.722466	1.03562
Pnpla8	Calcium-independent phospholipase A2-gamma OS=Mus musculus OX=10090 GN=Pnpla8 PE=1 SV=1	Q8K1N1|PLPL8_MOUSE	87381	0.214125	0.15056	0.722466	1.01436
Vim	Vimentin OS=Mus musculus OX=10090 GN=Vim PE=1 SV=3	P20152|VIME_MOUSE	53688	0.422233	1.07724	0.704872	0.887525
Sbf1	Myotubularin-related protein 5 OS=Mus musculus OX=10090 GN=Sbf1 PE=1 SV=2	Q6ZPE2|MTMR5_MOUSE	208691	0.163499	0.250962	0.695994	1.08406
Myo1c	Unconventional myosin-Ic OS=Mus musculus OX=10090 GN=Myo1c PE=1 SV=2	Q9WTI7|MYO1C_MOUSE	121944	0.189034	0.0143553	0.695994	1.09085
Elob	Elongin-B OS=Mus musculus OX=10090 GN=Elob PE=1 SV=1	P62869|ELOB_MOUSE	13170	0.910733	1.04963	0.678072	1.01436
Immt	MICOS complex subunit Mic60 OS=Mus musculus OX=10090 GN=Immt PE=1 SV=1	Q8CAQ8|MIC60_MOUSE	83900	-0.0291463	0.687061	0.678072	1.22651
Dync1h1	Cytoplasmic dynein 1 heavy chain 1 OS=Mus musculus OX=10090 GN=Dync1h1 PE=1 SV=2	Q9JHU4|DYHC1_MOUSE	532050	0.454176	0.275007	0.678072	2.08746
Xrcc1	DNA repair protein XRCC1 OS=Mus musculus OX=10090 GN=Xrcc1 PE=1 SV=2	Q60596|XRCC1_MOUSE	68971	1.66448	0.124328	0.678072	1.02148
Srp72	Signal recognition particle subunit SRP72 OS=Mus musculus OX=10090 GN=Srp72 PE=1 SV=1	tr|F8VQC1|F8VQC1_MOUSE	74657	1.11103	0	0.678072	0.454176
Stoml2	Stomatin-like protein 2 mitochondrial OS=Mus musculus OX=10090 GN=Stoml2 PE=1 SV=1	Q99JB2|STML2_MOUSE	38385	0.111031	0.226509	0.669027	1.14405
Srpk1	SRSF protein kinase 1 OS=Mus musculus OX=10090 GN=Srpk1 PE=1 SV=2	O70551|SRPK1_MOUSE	73089	0.978196	1.04963	0.659925	1.16993
Rfc1	Replication factor C subunit 1 OS=Mus musculus OX=10090 GN=Rfc1 PE=1 SV=1	tr|A0A0N5E9G7|A0A0N5E9G7_MOUSE	125865	-0.37707	-0.535332	0.659925	1.40054
Vrk2	Serine/threonine-protein kinase VRK2 OS=Mus musculus OX=10090 GN=Vrk2 PE=1 SV=2	Q8BN21|VRK2_MOUSE	58119	4.20633	4.83188	0.641546	-0.136062
Plekha2	Pleckstrin homology domain-containing family A member 2 OS=Mus musculus OX=10090 GN=Plekha2 PE=1 SV=1	Q9ERS5|PKHA2_MOUSE	47380	-0.599462	-0.268817	0.632268	1.74846
Arhgap15	Rho GTPase-activating protein 15 OS=Mus musculus OX=10090 GN=Arhgap15 PE=1 SV=1	Q811M1|RHG15_MOUSE	55339	1.38957	1.67356	0.613532	0.632268
Tma16	Translation machinery-associated protein 16 OS=Mus musculus OX=10090 GN=Tma16 PE=1 SV=1	Q9CR02|TMA16_MOUSE	25782	-0.37707	-0.217591	0.604071	1
Ppp1cb	Serine/threonine-protein phosphatase PP1-beta catalytic subunit OS=Mus musculus OX=10090 GN=Ppp1cb PE=1 SV=3	P62141|PP1B_MOUSE	37187	-1.08927	-0.104697	0.584963	0.604071
Rbbp6	E3 ubiquitin-protein ligase RBBP6 OS=Mus musculus OX=10090 GN=Rbbp6 PE=1 SV=5	P97868|RBBP6_MOUSE	199586	-1.64386	1.48027	0.575312	-0.136062
Tbc1d10b	TBC1 domain family member 10B OS=Mus musculus OX=10090 GN=Tbc1d10b PE=1 SV=2	Q8BHL3|TB10B_MOUSE	87275	-0.152003	-0.535332	0.575312	1.22033
Sf3b2	Splicing factor 3b subunit 2 OS=Mus musculus OX=10090 GN=Sf3b2 PE=1 SV=1	tr|Q3UJB0|Q3UJB0_MOUSE	98199	1.04963	0.464668	0.555816	0.263034
Gas2l1	GAS2-like protein 1 OS=Mus musculus OX=10090 GN=Gas2l1 PE=1 SV=1	Q8JZP9|GA2L1_MOUSE	72411	0.536053	0.687061	0.545968	1.07039
Brd7	Bromodomain-containing protein 7 OS=Mus musculus OX=10090 GN=Brd7 PE=1 SV=1	O88665|BRD7_MOUSE	74000	-1.18442	0.0143553	0.545968	-0.304006
Rpl23a	60S ribosomal protein L23a OS=Mus musculus OX=10090 GN=Rpl23a PE=1 SV=1	P62751|RL23A_MOUSE	17695	0.189034	0.15056	0.536053	1.09761
Exoc4	Exocyst complex component 4 OS=Mus musculus OX=10090 GN=Exoc4 PE=1 SV=2	O35382|EXOC4_MOUSE	110545	0.992768	0.0703893	0.536053	1.04963
Nup153	Nucleoporin 153 OS=Mus musculus OX=10090 GN=Nup153 PE=1 SV=1	tr|E9Q3G8|E9Q3G8_MOUSE	152007	1.14405	1.28096	0.526069	0.536053
Eif5	Eukaryotic translation initiation factor 5 OS=Mus musculus OX=10090 GN=Eif5 PE=1 SV=1	P59325|IF5_MOUSE	48968	-1.08927	-0.736966	0.526069	0.432959
Clasp1	CLIP-associating protein 1 OS=Mus musculus OX=10090 GN=Clasp1 PE=1 SV=1	tr|E9QKH0|E9QKH0_MOUSE	169314	-0.454032	-0.599462	0.516015	1.18269
Ect2	Protein ECT2 OS=Mus musculus OX=10090 GN=Ect2 PE=1 SV=2	Q07139|ECT2_MOUSE	103131	-1.08927	0.748461	0.505891	0.0426443
Ncl	Nucleolin OS=Mus musculus OX=10090 GN=Ncl PE=1 SV=2	P09405|NUCL_MOUSE	76723	0.0426443	-0.0291463	0.505891	1.21412
Pam16	Mitochondrial import inner membrane translocase subunit TIM16 OS=Mus musculus OX=10090 GN=Pam16 PE=1 SV=1	Q9CQV1|TIM16_MOUSE	13785	1.73552	0.226509	0.485427	0.773996
Lsg1	Large subunit GTPase 1 homolog OS=Mus musculus OX=10090 GN=Lsg1 PE=1 SV=2	Q3UM18|LSG1_MOUSE	73157	0.526069	1.07724	0.464668	0.344828
Rfc3	Replication factor C subunit 3 OS=Mus musculus OX=10090 GN=Rfc3 PE=1 SV=1	Q8R323|RFC3_MOUSE	40526	2.78869	2.20477	0.454176	0.941106
Phb2	Prohibitin-2 OS=Mus musculus OX=10090 GN=Phb2 PE=1 SV=1	O35129|PHB2_MOUSE	33296	0.505891	0.250962	0.454176	1.20163
Abcf2	ATP-binding cassette sub-family F member 2 OS=Mus musculus OX=10090 GN=Abcf2 PE=1 SV=1	Q99LE6|ABCF2_MOUSE	71782	0.632268	1.09761	0.443607	0.475085
Gnai2	Guanine nucleotide-binding protein G(i) subunit alpha-2 OS=Mus musculus OX=10090 GN=Gnai2 PE=1 SV=5	P08752|GNAI2_MOUSE	40489	-0.0740006	0.286881	0.443607	1.1177
Rbm33	RNA-binding protein 33 OS=Mus musculus OX=10090 GN=Rbm33 PE=1 SV=1	tr|D3Z5I9|D3Z5I9_MOUSE	132826	1.95977	0.31034	0.432959	-0.0144996
Gtf2h3	General transcription factor IIH subunit 3 OS=Mus musculus OX=10090 GN=Gtf2h3 PE=1 SV=1	Q8VD76|TF2H3_MOUSE	34244	-1.51457	0.124328	0.432959	0.137504
Pds5b	Sister chromatid cohesion protein PDS5 homolog B OS=Mus musculus OX=10090 GN=Pds5b PE=1 SV=1	tr|F8WHU5|F8WHU5_MOUSE	164761	1.9782	1.04264	0.422233	0.695994
Rpa2	Replication protein A 32 kDa subunit OS=Mus musculus OX=10090 GN=Rpa2 PE=1 SV=1	Q62193|RFA2_MOUSE	29718	-0.251539	-1.152	0.422233	0.454176
Mtx2	Metaxin-2 OS=Mus musculus OX=10090 GN=Mtx2 PE=1 SV=1	O88441|MTX2_MOUSE	29758	2.90304	3.34483	0.389567	-0.217591
Med1	Mediator of RNA polymerase II transcription subunit 1 OS=Mus musculus OX=10090 GN=Med1 PE=1 SV=2	Q925J9|MED1_MOUSE	167140	2.21101	2.64616	0.356144	0.748461
Aak1	AP2-associated protein kinase 1 (Fragment) OS=Mus musculus OX=10090 GN=Aak1 PE=1 SV=1	tr|A0A571BEI2|A0A571BEI2_MOUSE	53988	0.31034	-3.64386	0.356144	-3.47393
Pip4k2a	Phosphatidylinositol 5-phosphate 4-kinase type-2 alpha OS=Mus musculus OX=10090 GN=Pip4k2a PE=1 SV=1	O70172|PI42A_MOUSE	46152	-1.4344	0.189034	0.344828	-0.0588937
Rpl7	60S ribosomal protein L7 OS=Mus musculus OX=10090 GN=Rpl7 PE=1 SV=2	P14148|RL7_MOUSE	31420	1.62293	-0.104697	0.333424	0.516015
Rae1	mRNA export factor OS=Mus musculus OX=10090 GN=Rae1 PE=1 SV=1	Q8C570|RAE1L_MOUSE	40965	1.26303	0.15056	0.321928	1.12433
Vdac2	Outer mitochondrial membrane protein porin 2 OS=Mus musculus OX=10090 GN=Vdac2 PE=1 SV=1	tr|G3UX26|G3UX26_MOUSE	30446	0.201634	-1.152	0.286881	0.422233
Ppp1r9b	Neurabin-2 OS=Mus musculus OX=10090 GN=Ppp1r9b PE=1 SV=1	Q6R891|NEB2_MOUSE	89520	0.163499	-0.120294	0.275007	1.75275
Txnip	Thioredoxin-interacting protein OS=Mus musculus OX=10090 GN=Txnip PE=1 SV=1	Q8BG60|TXNIP_MOUSE	44363	0.226509	-1.2863	0.275007	-0.395929
Snx9	Sorting nexin-9 OS=Mus musculus OX=10090 GN=Snx9 PE=1 SV=1	Q91VH2|SNX9_MOUSE	66546	-1	-0.713119	0.226509	0.659925
Zcchc17	Nucleolar protein of 40 kDa OS=Mus musculus OX=10090 GN=Zcchc17 PE=1 SV=1	Q9ESX4|NO40_MOUSE	27471	1.56071	-0.0144996	0.214125	0.757023
Ywhah	14-3-3 protein eta OS=Mus musculus OX=10090 GN=Ywhah PE=1 SV=2	P68510|1433F_MOUSE	28212	0.505891	2.58976	0.189034	0.879706
Wdr83	WD repeat domain-containing protein 83 (Fragment) OS=Mus musculus OX=10090 GN=Wdr83 PE=1 SV=1	tr|D6RGR4|D6RGR4_MOUSE	28984	-1.152	-0.68966	0.189034	-0.836501
Elavl1	ELAV-like protein 1 OS=Mus musculus OX=10090 GN=Elavl1 PE=1 SV=2	P70372|ELAV1_MOUSE	36169	-3.47393	0.613532	0.176323	-2.18442
Rps5	40S ribosomal protein S5 OS=Mus musculus OX=10090 GN=Rps5 PE=1 SV=1	tr|Q91V55|Q91V55_MOUSE	22876	-0.454032	0.0565835	0.15056	1.0072
Hnrnpa1	Heterogeneous nuclear ribonucleoprotein A1 OS=Mus musculus OX=10090 GN=Hnrnpa1 PE=1 SV=2	P49312|ROA1_MOUSE	34196	-1.05889	-0.556393	0.137504	0.0703893
Ncbp1	Nuclear cap-binding protein subunit 1 OS=Mus musculus OX=10090 GN=Ncbp1 PE=1 SV=2	Q3UYV9|NCBP1_MOUSE	91927	-0.473931	-1.59946	0.0840643	-0.286304
Ptpn6	Tyrosine-protein phosphatase non-receptor type 6 OS=Mus musculus OX=10090 GN=Ptpn6 PE=1 SV=2	P29351|PTN6_MOUSE	67559	-0.577767	-0.168123	0.0703893	-1.39593
Msn	Moesin OS=Mus musculus OX=10090 GN=Msn PE=1 SV=3	P26041|MOES_MOUSE	67767	2.10769	-1.39593	0.0426443	0.400538
Lemd2	LEM domain-containing protein 2 OS=Mus musculus OX=10090 GN=Lemd2 PE=1 SV=1	Q6DVA0|LEMD2_MOUSE	57507	-1.08927	-0.556393	0.0143553	0.584963
Rfc4	Replication factor C subunit 4 OS=Mus musculus OX=10090 GN=Rfc4 PE=1 SV=1	tr|Q3UI84|Q3UI84_MOUSE	40918	-1.35845	-1.35845	0.0143553	0.650765
Srsf2	Serine/arginine-rich splicing factor 2 OS=Mus musculus OX=10090 GN=Srsf2 PE=1 SV=4	Q62093|SRSF2_MOUSE	25476	0.83996	1	0	0.713696
Mrpl58	Peptidyl-tRNA hydrolase ICT1 mitochondrial OS=Mus musculus OX=10090 GN=Mrpl58 PE=1 SV=1	Q8R035|ICT1_MOUSE	23477	1.19535	0	0	0.263034
Snrpd3	Small nuclear ribonucleoprotein Sm D3 OS=Mus musculus OX=10090 GN=Snrpd3 PE=1 SV=1	P62320|SMD3_MOUSE	13916	2.33342	3.22497	-0.0291463	1.09085
H1-0	Histone H1.0 OS=Mus musculus OX=10090 GN=H1-0 PE=2 SV=4	P10922|H10_MOUSE	20861	-0.268817	1	-0.0439433	-0.0439433
Ralgapa2	Ral GTPase-activating protein subunit alpha-2 OS=Mus musculus OX=10090 GN=Ralgapa2 PE=1 SV=1	tr|A0A2I3BPN8|A0A2I3BPN8_MOUSE	219005	-0.577767	0.176323	-0.0439433	-1.2863
Numbl	Numb-like protein OS=Mus musculus OX=10090 GN=Numbl PE=1 SV=3	O08919|NUMBL_MOUSE	64130	-1.39593	1.01436	-0.0588937	-1.152
Cyth3	Cytohesin-3 OS=Mus musculus OX=10090 GN=Cyth3 PE=1 SV=1	tr|G5E8Q4|G5E8Q4_MOUSE	40810	-1.78588	0.226509	-0.0588937	0.214125
Sf3b3	Splicing factor 3B subunit 3 OS=Mus musculus OX=10090 GN=Sf3b3 PE=1 SV=1	Q921M3|SF3B3_MOUSE	135550	0.333424	1.09085	-0.0892673	-0.184425
Rasal2	RAS protein activator-like 2 OS=Mus musculus OX=10090 GN=Rasal2 PE=1 SV=1	tr|D3YUS5|D3YUS5_MOUSE	142010	1.57046	1.61824	-0.136062	-0.251539
Syncrip	Heterogeneous nuclear ribonucleoprotein Q OS=Mus musculus OX=10090 GN=Syncrip PE=1 SV=1	tr|A0A0R4J259|A0A0R4J259_MOUSE	62544	1.15704	1.86394	-0.200913	-0.514573
Abcd2	ATP-binding cassette sub-family D member 2 OS=Mus musculus OX=10090 GN=Abcd2 PE=1 SV=2	Q61285|ABCD2_MOUSE	83457	-1.05889	-0.736966	-0.286304	0.0426443
Rpa1	Replication protein A 70 kDa DNA-binding subunit OS=Mus musculus OX=10090 GN=Rpa1 PE=1 SV=1	Q8VEE4|RFA1_MOUSE	69037	-1.35845	-2.32193	-0.304006	0.31034
Trir	Telomerase RNA component interacting RNase OS=Mus musculus OX=10090 GN=Trir PE=1 SV=1	Q9D735|TRIR_MOUSE	18377	-1.12029	0.669027	-0.395929	0.464668
Ahnak2	AHNAK nucleoprotein 2 OS=Mus musculus OX=10090 GN=Ahnak2 PE=1 SV=1	tr|A0A7N9VR94|A0A7N9VR94_MOUSE	368475	-1.12029	0.485427	-0.494109	-1.05889
Cisd3	CDGSH iron-sulfur domain-containing protein 3 mitochondrial OS=Mus musculus OX=10090 GN=Cisd3 PE=1 SV=1	B1AR13|CISD3_MOUSE	15676	-1.152	0.286881	-0.535332	0.124328
Espl1	Separin OS=Mus musculus OX=10090 GN=Espl1 PE=1 SV=1	P60330|ESPL1_MOUSE	233032	1.81967	1.65076	-0.862496	-1.02915
Morf4l2	Mortality factor 4-like protein 2 (Fragment) OS=Mus musculus OX=10090 GN=Morf4l2 PE=1 SV=8	tr|A2AEB4|A2AEB4_MOUSE	22822	-1.55639	-2.39593	-0.862496	0.0426443
Osbpl7	Oxysterol-binding protein OS=Mus musculus OX=10090 GN=Osbpl7 PE=1 SV=2	tr|A2A716|A2A716_MOUSE	95030	-1	-0.713119	-0.915936	1.27501
Mki67	Proliferation marker protein Ki-67 OS=Mus musculus OX=10090 GN=Mki67 PE=1 SV=1	E9PVX6|KI67_MOUSE	350864	0.948601	-0.514573	-1	-0.713119
Gm20671	Phosphatidylserine decarboxylase (Fragment) OS=Mus musculus OX=10090 GN=Gm20671 PE=3 SV=1	tr|F6TVX7|F6TVX7_MOUSE	64317	0.594549	-1.02915	-1.02915	-1
Pisd	Phosphatidylserine decarboxylase proenzyme mitochondrial OS=Mus musculus OX=10090 GN=Pisd PE=2 SV=1	Q8BSF4|PISD_MOUSE	45927	0.594549	-1.02915	-1.02915	-1
Clasp2	CLIP-associating protein 2 OS=Mus musculus OX=10090 GN=Clasp2 PE=1 SV=1	tr|E9Q8N5|E9Q8N5_MOUSE	140724	2.37851	0.356144	-1.05889	-1.152
Yme1l1	ATP-dependent zinc metalloprotease YME1L1 OS=Mus musculus OX=10090 GN=Yme1l1 PE=1 SV=1	O88967|YMEL1_MOUSE	80028	-0.971431	-1.94342	-1.21759	0.0565835
Actbl2	Beta-actin-like protein 2 OS=Mus musculus OX=10090 GN=Actbl2 PE=1 SV=1	Q8BFZ3|ACTBL_MOUSE	42004	-0.434403	1.23879	-1.32193	-0.0892673
Glg1	Golgi apparatus protein 1 (Fragment) OS=Mus musculus OX=10090 GN=Glg1 PE=1 SV=1	tr|F8WHM5|F8WHM5_MOUSE	132351	-1.88897	-1.55639	-1.32193	1.59455
Ahnak	AHNAK nucleoprotein (desmoyokin) OS=Mus musculus OX=10090 GN=Ahnak PE=1 SV=1	tr|E9Q616|E9Q616_MOUSE	604264	-1.94342	-1.68966	-1.51457	0.321928
Atp5pb	ATP synthase F(0) complex subunit B1 mitochondrial OS=Mus musculus OX=10090 GN=Atp5pb PE=1 SV=1	Q9CQQ7|AT5F1_MOUSE	28949	3.47768	-1.68966	-1.55639	-0.0439433
